# Supplementary material for: PTBP1 enforces ATR-CHK1 signaling determining the potency of CDC7 inhibitors
Source: iScience. 2023 May 26;26(6):106951. doi: 10.1016/j.isci.2023.106951 (PMC10291475; doi:10.1016/j.isci.2023.106951)
Supplement: Table S1. PTBP1 deficiency severely alters the transcriptome of MCF10A cells, related to Figure 6 — RNA was isolated from MCF10A EditR (wt) and PTBP1 clone 4.1 (PTBP1) and send to Novogene (UK) for RNA library preparation, sequencing and bioinformatic analysis. Table includes results for genes differentially expressed in PTBP1-deficient cells. The following information is included: column A: Gene ID; column B-G: read count values of each sample after normalization; column H-I: standardized average of read counts for each group of samples; column J: log2 fold change of gene expression level between the PTBP1 group and the control group; column K: P value in hypergeometric tests; column L: corrected p value of multiple hypothesis test; column M: gene name; column N: chromosome gene is located on; column O-R: starting and end position, strand information and gene length of gene on chromosome; column S-U: Gene type, gene description and transcription factor family information for the gene of interest; column V-Z: Raw read count values of each sample; column AB-AG: FPKM values of each sample. Table includes information from three independent experiments. [file mmc2.xls]

gene_id	PTBP1_DMSO_1	PTBP1_DMSO_2	PTBP1_DMSO_3	WT_DMSO_1	WT_DMSO_2	WT_DMSO_3	PTBP1_DMSO	WT_DMSO	log2FoldChange	pvalue	padj	gene_name	gene_chr	gene_start	gene_end	gene_strand	gene_length	gene_biotype	gene_description	tf_family	PTBP1_DMSO_1_count	PTBP1_DMSO_2_count	PTBP1_DMSO_3_count	WT_DMSO_1_count	WT_DMSO_2_count	WT_DMSO_3_count	PTBP1_DMSO_1_fpkm	PTBP1_DMSO_2_fpkm	PTBP1_DMSO_3_fpkm	WT_DMSO_1_fpkm	WT_DMSO_2_fpkm	WT_DMSO_3_fpkm
ENSG00000118971	4537.57610470466	4485.34621312817	4289.71435660352	109.563502182357	104.384996593032	115.267455486048	4437.54555814545	109.738651420479	5.33669323803902	0	0	CCND2	12	4273772	4305350	+	7157	protein_coding	cyclin D2 [Source:HGNC Symbol;Acc:HGNC:1583]	-	4727	4531	4471	108	99	116	11.3897367020025	11.2175912823652	10.7302750045185	0.274859163846058	0.262484055769981	0.287116584499696
ENSG00000160179	322.535555570291	285.098148174998	302.227694549342	3428.93182755896	3225.3909553342	3186.74767020479	303.287132764877	3280.35681769932	-3.43476623164199	1.75927914993907e-262	1.66489382354484e-258	ABCG1	21	42199689	42297244	+	6121	protein_coding	ATP binding cassette subfamily G member 1 [Source:HGNC Symbol;Acc:HGNC:73]	-	336	288	315	3380	3059	3207	0.94662070063237	0.833693999260037	0.88394526586104	10.0580039882195	9.48322048499842	9.28128027115905
ENSG00000188487	1714.43006621589	1647.2337450111	1772.10968835757	71.0133810441205	75.9163611585689	65.5832074317169	1711.25783319485	70.8376498781354	4.59583999570285	2.42660674221e-232	1.53094619366029e-228	INSC	11	15112424	15247208	+	3435	protein_coding	INSC, spindle orientation adaptor protein [Source:HGNC Symbol;Acc:HGNC:33116]	-	1786	1664	1847	70	72	66	8.96631129228819	8.58347502547229	9.2358602730099	0.371183601529022	0.397744795478788	0.340367826350061
ENSG00000188641	111.351560851648	139.579301710676	153.512479771094	2290.68877710891	2282.76280428197	2082.76367843756	134.814447444473	2218.73841994281	-4.04085954894926	1.23335857553343e-211	5.8359444397803e-208	DPYD	1	97077743	97995000	-	7131	protein_coding	dihydropyrimidine dehydrogenase [Source:HGNC Symbol;Acc:HGNC:3012]	-	116	141	160	2258	2165	2096	0.280521822806778	0.350352518296175	0.385395594719977	5.7675448959021	5.76111062691216	5.20681501902092
ENSG00000134762	1242.14585984511	1312.63939055572	1360.50435197132	7437.12994906353	7778.26383703838	7196.2664881893	1305.09653412405	7470.55342476374	-2.51703491681011	4.18390119826974e-211	1.58377395959303e-207	DSC3	18	30990008	31042815	-	7056	protein_coding	desmocollin 3 [Source:HGNC Symbol;Acc:HGNC:3037]	-	1294	1326	1418	7331	7377	7242	3.16253109026198	3.32982584045795	3.45187339504897	18.9244004817578	19.8390084260608	18.1815646851105
ENSG00000125538	2093.60132946073	2296.6239714097	2226.89040967944	278.981139816187	284.686354344634	242.459130505135	2205.70523684996	268.708874888652	3.03784787851135	8.47617408169558e-169	2.67380911407087e-165	IL1B	2	112829751	112836903	-	3096	protein_coding	interleukin 1 beta [Source:HGNC Symbol;Acc:HGNC:5992]	-	2181	2320	2321	275	270	244	12.1482525820498	13.2777228785036	12.8769019367443	1.61789087114412	1.65486115851458	1.39611174720578
ENSG00000162511	1700.9910847338	1897.68454878983	1689.59673048061	175.504498866183	176.083782131681	145.078004318646	1762.75745466808	165.555428438837	3.41342257393317	1.84334134305655e-162	4.98413165714733e-159	LAPTM5	1	30732469	30757820	-	3274	protein_coding	lysosomal protein transmembrane 5 [Source:HGNC Symbol;Acc:HGNC:29612]	-	1772	1917	1761	173	167	146	9.33349162120327	10.3748064914598	9.23884925025714	0.962464923320662	0.967913498618872	0.789960703211803
ENSG00000106366	13393.8649014056	13777.763980207	14440.7270814671	2360.68768128098	2795.19824210231	2386.83127653006	13870.7853210266	2514.23906663778	2.46402809230926	7.14638281743989e-161	1.69074484482106e-157	SERPINE1	7	101127089	101139266	+	3190	protein_coding	serpin family E member 1 [Source:HGNC Symbol;Acc:HGNC:8583]	-	13953	13918	15051	2327	2651	2402	75.4285936804817	77.3076935443802	81.042321403812	13.2868852082573	15.7694953431601	13.3387037493917
ENSG00000151632	605.714093943017	686.017419046088	545.928756185954	5027.74737792373	5599.88602934944	4572.93819092062	612.553423058353	5066.85719939793	-3.04839529334411	1.04052411793328e-153	2.18822222001368e-150	AKR1C2	10	4987400	5018031	-	6461	protein_coding	aldo-keto reductase family 1 member C2 [Source:HGNC Symbol;Acc:HGNC:385]	-	631	693	569	4956	5311	4602	1.68418082197772	1.90050957015769	1.51268926637179	13.9716931627697	15.5982296797586	12.6176413987992
ENSG00000113083	527.959986796607	521.690014195221	505.631730246042	2810.10093560305	2700.3027906541	2609.41670781346	518.427243745957	2706.60681135687	-2.38427722093131	6.32239149855709e-152	1.1966390389319e-148	LOX	5	122063195	122078360	-	5547	protein_coding	lysyl oxidase [Source:HGNC Symbol;Acc:HGNC:6664]	-	550	527	527	2770	2561	2626	1.70987208857743	1.68340656543017	1.63188537114057	9.09576195464362	8.76092904797073	8.38625112046294
ENSG00000110811	112.311488100369	154.42816359479	136.242325796846	1465.91908012506	1363.3313191393	1432.89371388691	134.327325830669	1420.71470438375	-3.40383820859188	9.09984020443435e-142	1.56575159590299e-138	P3H3	12	6828410	6839851	+	4601	protein_coding	prolyl 3-hydroxylase 3 [Source:HGNC Symbol;Acc:HGNC:19318]	-	117	156	142	1445	1293	1442	0.438523354849603	0.600770961051211	0.530118927956746	5.72048823224584	5.33267408837222	5.55193450443898
ENSG00000158321	1894.89638897546	1688.81055828662	1800.89327831465	4.05790748823545	10.5439390498012	11.9242195330394	1794.86674185891	8.84202202369204	7.66534737975202	6.67425568275958e-141	1.05269697756325e-137	AUTS2	7	69598296	70793495	+	24197	protein_coding	AUTS2, activator of transcription and developmental regulator [Source:HGNC Symbol;Acc:HGNC:14262]	-	1974	1706	1877	4	10	12	1.40684004991747	1.24926355280455	1.33241633405605	0.00301103601096285	0.00784218757874965	0.00878518737118021
ENSG00000166033	1616.51748684634	1736.32691631578	1650.25915753926	6859.89260886204	6883.08341171025	6328.77951716068	1667.70118690046	6690.58517924432	-2.00430766699822	2.43201455399634e-135	3.54082611257605e-132	HTRA1	10	122458551	122514908	+	2279	protein_coding	HtrA serine peptidase 1 [Source:HGNC Symbol;Acc:HGNC:9476]	-	1684	1754	1720	6762	6528	6369	12.7425651126658	13.637093907616	12.9634716318309	54.0441043628617	54.3543831083431	49.5060448262187
ENSG00000117569	3138.96210331801	3209.33401521994	3025.15530448913	172.461068250007	147.615146697217	262.332829726868	3124.48380767569	194.136348224697	4.00652307887927	1.21344908293234e-134	1.64049648519002e-131	PTBP2	1	96721665	96823738	+	12937	protein_coding	polypyrimidine tract binding protein 2 [Source:HGNC Symbol;Acc:HGNC:17662]	-	3270	3242	3153	170	140	264	4.35886354913793	4.44033768965413	4.18627344230431	0.239349666088266	0.205349291165036	0.361494468118563
ENSG00000099194	61656.1271853565	61911.8346637524	60557.794910701	197709.368641808	182693.777522001	190993.205315576	61375.25225327	190465.450493128	-1.63380233824336	1.62597404974582e-129	2.05165405596928e-126	SCD	10	100347124	100364834	+	5362	protein_coding	stearoyl-CoA desaturase [Source:HGNC Symbol;Acc:HGNC:10571]	-	64230	62542	63117	194888	173269	192207	206.571409016657	206.671943196358	202.18863421425	662.027106460801	613.186817715305	634.999959522904
ENSG00000231826	879.293359828532	992.893897984454	983.439323533573	90.2884416132389	97.0042392581714	71.5453171982366	951.87552711552	86.2793326898823	3.4657216575172	9.81590390032623e-111	1.16116008200922e-107	LINC01819	2	43027853	43039547	-	2759	lincRNA	long intergenic non-protein coding RNA 1819 [Source:HGNC Symbol;Acc:HGNC:52624]	-	916	1003	1025	89	92	72	5.72536096438797	6.44148203402387	6.38130297570872	0.58756482546184	0.6327539681608	0.462287449410179
ENSG00000083807	198.704940485269	190.065432116665	178.458257733897	1311.71859557211	1362.27692523432	1170.56088416004	189.076210111944	1281.51880165549	-2.76067057237799	1.28514314078623e-108	1.43081789562712e-105	SLC27A5	19	58479512	58512413	-	8025	protein_coding	solute carrier family 27 member 5 [Source:HGNC Symbol;Acc:HGNC:10999]	-	207	192	186	1293	1292	1178	0.4448201004577	0.423928637131521	0.398111848431742	2.93474902168061	3.05503523231355	2.60034850104348
ENSG00000140553	2514.04946440057	2709.42233178809	2687.42784899272	7915.96303267531	7970.16352774476	8066.73451410118	2636.96654839379	7984.28702484042	-1.59832580290074	1.33475510955536e-104	1.40349499769746e-101	UNC45A	15	90930180	90954093	+	7498	protein_coding	unc-45 myosin chaperone A [Source:HGNC Symbol;Acc:HGNC:30594]	-	2619	2737	2801	7803	7559	8118	6.02350342755956	6.46793919741619	6.41659860682914	18.9554305582076	19.1301184806652	19.1793956351071
ENSG00000115232	776.581144215374	803.818389993396	857.75098072099	55.7962279632375	80.1339367784894	60.6147826262838	812.71683830992	65.5149824560036	3.63565272187254	1.56650649326276e-104	1.56048781042023e-101	ITGA4	2	181457202	181536187	+	7901	protein_coding	integrin subunit alpha 4 [Source:HGNC Symbol;Acc:HGNC:6140]	-	809	812	894	55	76	61	1.76573513699054	1.82100246945279	1.94353630192195	0.126793827036127	0.182528330288171	0.136766294435802
ENSG00000090971	437.726825416824	464.274414909979	416.402601379093	2186.19765928685	2082.42796233575	1929.73619443022	439.467947235299	2066.12060535094	-2.23325628566726	1.82230538743965e-103	1.72453870340351e-100	NAT14	19	55485004	55487568	+	2163	protein_coding	N-acetyltransferase 14 (putative) [Source:HGNC Symbol;Acc:HGNC:28918]	-	456	469	434	2155	1975	1942	3.63552740449257	3.84196045660886	3.44643752283142	18.147142008774	17.3264396840007	15.9046462193446
ENSG00000114491	1036.72142861879	1156.23137870971	1161.89758126747	4634.13035156489	4676.23696858685	4156.58419222533	1118.28346286533	4488.98383745902	-2.00511041542369	5.94112526994301e-102	5.35465133258149e-99	UMPS	3	124730366	124749273	+	7579	protein_coding	uridine monophosphate synthetase [Source:HGNC Symbol;Acc:HGNC:12563]	-	1080	1168	1211	4568	4435	4183	2.4573722398892	2.73065921018135	2.74453918638938	10.9782134587677	11.1040259395531	9.77703713117311
ENSG00000122786	1146.153134973	1037.4404836368	987.27713552785	7146.98956365469	6137.6269208893	8848.76457847635	1056.95691804588	7377.79368767345	-2.80331301996376	8.25294211209262e-101	7.10015615252623e-98	CALD1	7	134744252	134970728	+	9843	protein_coding	caldesmon 1 [Source:HGNC Symbol;Acc:HGNC:1441]	-	1194	1048	1029	7045	5821	8905	2.09187601850042	1.88655888279505	1.79566405665235	13.0367997619362	11.2219638337817	16.0264652324502
ENSG00000027869	3616.0459459324	4039.88035660474	3830.1363702888	1156.5036341471	1145.07178080842	1153.66823982157	3828.68755760865	1151.7478849257	1.73296232950906	1.65035273334546e-92	1.35809679060998e-89	SH2D2A	1	156806243	156816862	-	2512	protein_coding	SH2 domain containing 2A [Source:HGNC Symbol;Acc:HGNC:10821]	-	3767	4081	3992	1140	1086	1161	25.8603908588608	28.786146215402	27.2965711980121	8.26613890597986	8.20368432912037	8.18736009191015
ENSG00000167772	9902.60949780692	11166.3441368541	10551.104625267	3304.15117229572	3448.92246318999	3529.56898177967	10540.019419976	3427.54753908846	1.6206001936703	4.62928582283142e-90	3.50573094507334e-87	ANGPTL4	19	8363289	8374373	+	2482	protein_coding	angiopoietin like 4 [Source:HGNC Symbol;Acc:HGNC:16039]	-	10316	11280	10997	3257	3271	3552	71.6751574709525	80.5274394188565	76.1043792240931	23.901957184692	25.0079168980447	25.3514314789897
ENSG00000272398	8893.72595940103	8733.11063611052	8935.38577567626	1800.69644790448	2016.001146322	1441.83687853669	8854.07412372927	1752.84482425439	2.33691222767994	4.63059510893609e-90	3.50573094507334e-87	CD24	6	106969831	106975627	-	3097	protein_coding	CD24 molecule [Source:HGNC Symbol;Acc:HGNC:1645]	-	9265	8822	9313	1775	1912	1451	51.5897374608952	50.4733831044721	51.6518162680319	10.4393782760858	11.7150847063554	8.2996067287824
ENSG00000163053	327.335191813897	395.969650243052	369.389404449196	1722.58172875595	1616.38585633453	1682.30863911965	364.231415502048	1673.75874140338	-2.20057581755638	5.15913720090508e-90	3.63212130465341e-87	SLC16A14	2	230034974	230068999	-	4946	protein_coding	solute carrier family 16 member 14 [Source:HGNC Symbol;Acc:HGNC:26417]	-	341	400	385	1698	1533	1693	1.18893843402956	1.43298764699608	1.33703820586085	6.25318182019012	5.88148228646031	6.06365038655846
ENSG00000128965	43.1967261924497	57.4155992852426	48.9321029270363	715.206194801499	611.548464888472	608.135196185011	49.8481428015762	644.963285291661	-3.69496478905083	5.18134280264395e-90	3.63212130465341e-87	CHAC1	15	40952962	40956519	+	2058	protein_coding	ChaC glutathione specific gamma-glutamylcyclotransferase 1 [Source:HGNC Symbol;Acc:HGNC:28680]	-	45	58	51	705	580	612	0.377073700318275	0.499366254031186	0.425659181497072	6.23966436368732	5.34787655242678	5.26789801741634
ENSG00000066735	695.947255322801	758.281880215445	722.468107922713	82.1726266367679	95.9498453531913	79.4947968869296	725.56574782032	85.8724229589629	3.080321609678	1.56870021177761e-89	1.0603853181541e-86	KIF26A	14	104138723	104180894	+	6756	protein_coding	kinesin family member 26A [Source:HGNC Symbol;Acc:HGNC:20226]	-	725	766	753	81	91	80	1.85057829932203	2.00898038297981	1.91444341827538	0.218379999516678	0.255593910134895	0.209764336708553
ENSG00000154764	769.861653474326	757.291956089837	719.589748927005	105.505594694122	87.5146941133503	96.3874412254021	748.914452830389	96.4692433442914	2.95575181566077	7.2811505981926e-89	4.75208059903419e-86	WNT7A	3	13816258	13880121	-	4579	protein_coding	Wnt family member 7A [Source:HGNC Symbol;Acc:HGNC:12786]	-	802	765	750	104	83	97	3.0203886125283	2.96024297339081	2.81337626864642	0.413694910960684	0.343958621226675	0.375260106747896
ENSG00000115414	7714.93529797152	9421.10790340782	8962.2504596362	2388.07855682657	2407.18128506962	2432.54078474005	8699.43122033851	2409.26687554541	1.85229766771564	3.72765099624822e-86	2.351775013533e-83	FN1	2	215360440	215436172	-	17315	protein_coding	fibronectin 1 [Source:HGNC Symbol;Acc:HGNC:3778]	-	8037	9517	9341	2354	2283	2448	8.00443296566819	9.73899495188271	9.26633668955447	2.47628966637322	2.50197039284194	2.50449532078379
ENSG00000183287	2806.82727526051	2837.12254399147	2781.45424285252	891.725170539741	938.410575432311	888.354355211438	2808.4680207015	906.163367061163	1.6321088294166	9.17834313849834e-86	5.60382259943091e-83	CCBE1	18	59430939	59697662	-	6753	protein_coding	collagen and calcium binding EGF domains 1 [Source:HGNC Symbol;Acc:HGNC:29426]	-	2924	2866	2899	879	890	894	7.46688939054461	7.519968192379	7.37375435293915	2.37088019087956	2.50087512853953	2.34515782942741
ENSG00000171992	1339.09851196594	1392.82324472994	1248.24835113871	275.937709200011	305.774232444236	275.250734220994	1326.7233692782	285.654225288414	2.21601209162689	2.13428438254536e-84	1.26236251588863e-81	SYNPO	5	150601080	150659220	+	10258	protein_coding	synaptopodin [Source:HGNC Symbol;Acc:HGNC:30672]	-	1395	1407	1301	272	290	277	2.34514992521986	2.430345233275	2.17847109434012	0.482973933349019	0.536455934143805	0.478352867138363
ENSG00000157514	1964.01115088338	1996.67696135059	2031.16199797129	7573.06984991942	6269.42615901182	7035.28952449327	1997.28337006842	6959.26184447484	-1.80094278869835	2.22875457275457e-84	1.27829205450078e-81	TSC22D3	X	107713221	107777342	-	4766	protein_coding	TSC22 domain family member 3 [Source:HGNC Symbol;Acc:HGNC:3051]	TSC22	2046	2017	2117	7465	5946	7080	7.40305014021425	7.49874227413972	7.62963953295772	28.5294406387435	23.6738895670271	26.3154333831439
ENSG00000139970	966.646739462152	1020.61177350147	1031.41197346204	125.795132135299	89.6234819233106	143.090634396473	1006.22349547522	119.503082818361	3.07123216163113	4.39512519091236e-84	2.44666277907054e-81	RTN1	14	59595976	59870966	-	6209	protein_coding	reticulon 1 [Source:HGNC Symbol;Acc:HGNC:10467]	-	1007	1031	1075	124	85	144	2.79683541447646	2.94220935980268	2.97388386303578	0.36376214995576	0.25977420021993	0.410839450128099
ENSG00000072310	9438.96463667462	9379.5310901323	8980.48006660902	25556.7013609069	24299.5619341719	27236.9047833842	9266.32526447198	25697.722692821	-1.47159147343118	2.23426421825529e-83	1.20822625311194e-80	SREBF1	17	17810399	17837002	-	8030	protein_coding	sterol regulatory element binding transcription factor 1 [Source:HGNC Symbol;Acc:HGNC:11289]	bHLH	9833	9475	9360	25192	23046	27410	21.1168722866542	20.9074102262932	20.0215411180532	57.1432036829483	54.4601411753412	60.4678876242057
ENSG00000221955	339.814246047271	320.735416696872	309.903318537897	1395.920175953	1385.47359114388	1267.94201034653	323.484327094013	1349.77859248114	-2.06080992690394	7.09439734553388e-79	3.72987940441444e-76	SLC12A8	3	125082636	125212864	-	5586	protein_coding	solute carrier family 12 member 8 [Source:HGNC Symbol;Acc:HGNC:15595]	-	354	324	323	1376	1314	1276	1.09285219811542	1.02773381501155	0.993204756826501	4.48678216879703	4.46368135473879	4.04651402576219
ENSG00000125775	971.446375705758	1067.13820740503	1029.4930674649	184.634790714713	220.368326140846	185.819087723198	1022.6925501919	196.940734859586	2.3775106356609	4.20477491449153e-77	2.1509128326103e-74	SDCBP2	20	1309909	1329239	-	2653	protein_coding	syndecan binding protein 2 [Source:HGNC Symbol;Acc:HGNC:15756]	-	1012	1078	1073	182	209	187	6.57812863724982	7.19976096909343	6.94703795920272	1.24954419346238	1.49488500882729	1.248635457954
ENSG00000139263	364.77235451402	375.181243605292	349.24089147924	1382.73197661623	1380.20162161898	1320.60731328412	363.064829866184	1361.18030383978	-1.90665321812133	1.76309057138997e-76	8.78158295913106e-74	LRIG3	12	58872149	58920522	-	5893	protein_coding	leucine rich repeats and immunoglobulin like domains 3 [Source:HGNC Symbol;Acc:HGNC:30991]	-	380	379	364	1363	1309	1329	1.11200375811944	1.13956561423475	1.06096765111693	4.21285874261651	4.2150424811046	3.99502817823936
ENSG00000112186	3926.10244726932	4012.16248108773	3962.54088409137	1375.63063851182	1467.71631573233	1287.81570956826	3966.93527081614	1377.0542212708	1.52668571311189	3.16124572701607e-72	1.53417686859572e-69	CAP2	6	17393216	17557792	+	3637	protein_coding	cyclase associated actin cytoskeleton regulatory protein 2 [Source:HGNC Symbol;Acc:HGNC:20039]	-	4090	4053	4130	1356	1392	1296	19.3927369431032	19.7455788589351	19.5049099910054	6.79100220047124	7.26264280114004	6.31237814479195
ENSG00000075340	1651.0748678003	1512.60406392846	1600.36760161366	162.316299529418	154.995904032078	262.332829726868	1588.01551111414	193.215011096121	3.03735105665968	4.55700617956368e-70	2.15626139901505e-67	ADD2	2	70607618	70768225	-	12673	protein_coding	adducin 2 [Source:HGNC Symbol;Acc:HGNC:244]	-	1720	1528	1668	160	147	264	2.34049712238375	2.13638975505427	2.26075662065095	0.229963034347883	0.220108417011929	0.369025008604896
ENSG00000103356	1696.19144849019	1810.57122573636	1845.02811624884	4731.52013128254	4676.23696858685	4571.94450595954	1783.9302634918	4659.90053527631	-1.38525238405249	8.0470285108235e-70	3.66512655704146e-67	EARS2	16	23522014	23557731	-	5730	protein_coding	glutamyl-tRNA synthetase 2, mitochondrial [Source:HGNC Symbol;Acc:HGNC:29419]	-	1767	1829	1923	4664	4435	4601	5.31791053781502	5.655820930993	5.76450290246324	14.8259114702574	14.6871575210947	14.22423498768
ENSG00000106080	424.287843934728	419.727829257635	475.888687290392	1630.26433339859	1646.96327957895	1515.3695656571	439.968120160919	1597.53239287821	-1.86010185466355	8.13310695808852e-70	3.66512655704146e-67	FKBP14	7	30010587	30026684	-	5326	protein_coding	FK506 binding protein 14 [Source:HGNC Symbol;Acc:HGNC:18625]	-	442	424	496	1607	1562	1525	1.43113369409068	1.41059149759016	1.59962327383389	5.4958161678619	5.56517234060785	5.07224226594665
ENSG00000169851	654.670383627793	654.339847026644	759.886774866917	111.592455926475	94.8954514482112	104.336920914095	689.632335173785	103.60827609626	2.73402498900587	8.49754403432622e-70	3.7403026962254e-67	PCDH7	4	30720415	31146805	+	12249	protein_coding	protocadherin 7 [Source:HGNC Symbol;Acc:HGNC:8659]	-	682	661	792	110	90	105	0.96015829777291	0.95617501678712	1.11061042782622	0.16357221445219	0.139424991067601	0.151851809509259
ENSG00000000460	440.606607162987	406.858815624736	427.916037361925	1666.78550079271	1756.62024569689	1472.64111233037	425.127153383216	1632.01561960666	-1.94035623378827	1.03503499068238e-67	4.4522971065103e-65	C1orf112	1	169662007	169854080	+	5967	protein_coding	chromosome 1 open reading frame 112 [Source:HGNC Symbol;Acc:HGNC:25565]	-	459	411	446	1643	1666	1482	1.32652594060685	1.220456630945	1.28385513002019	5.01532415874776	5.29807021612949	4.39970413680665
ENSG00000275832	6327.84042356952	6696.83670973562	6567.45577520713	1446.64401955594	1282.14298845583	1816.45610886634	6530.71096950409	1515.08103895937	2.1075398760678	1.45395588911341e-67	6.115338469611e-65	ARHGAP23	17	38419280	38512392	+	8133	protein_coding	Rho GTPase activating protein 23 [Source:HGNC Symbol;Acc:HGNC:29293]	-	6592	6765	6845	1426	1216	1828	13.9773720651967	14.7385105257341	14.4563908027597	3.1936420354563	2.83714513730597	3.98159173412617
ENSG00000070831	387.810608483326	432.596842890535	482.604858280378	18.2605836970595	21.0878780996025	8.94316464977958	434.337436551413	16.0972088154805	4.7615653031661	4.0601002888803e-67	1.66918607171991e-64	CDC42	1	22052627	22092946	+	3598	protein_coding	cell division cycle 42 [Source:HGNC Symbol;Acc:HGNC:1736]	-	404	437	503	18	20	9	1.93632969429327	2.15207223887759	2.40128675815022	0.0911231719309913	0.105479384570876	0.0443111128725224
ENSG00000151012	1642.43552256181	1547.25140832473	1535.12479771094	4302.39641440164	3999.31608158961	4230.11687934574	1574.93724286583	4177.27645844566	-1.40728588545787	4.14496462042773e-67	1.66918607171991e-64	SLC7A11	4	138164097	138242349	-	9645	protein_coding	solute carrier family 7 member 11 [Source:HGNC Symbol;Acc:HGNC:11059]	-	1711	1563	1600	4241	3793	4257	3.05919300123569	2.87139746964557	2.84941004245532	8.00909644046589	7.46241437961139	7.81866715257167
ENSG00000165887	3213.83642871826	3259.82014562593	3234.31605817724	1184.90898656475	1040.68678421538	1003.62181069749	3235.99087750714	1076.40586049254	1.58798610517876	5.83525920157384e-65	2.30091564392058e-62	ANKRD2	10	97572499	97583884	+	1451	protein_coding	ankyrin repeat domain 2 [Source:HGNC Symbol;Acc:HGNC:495]	-	3348	3293	3371	1168	987	1010	39.7902929283065	40.2124825610378	39.9051125457927	14.66198980036	12.9076889370121	12.3306300602258
ENSG00000212747	51.8360714309396	78.2040059230028	62.3644449070071	537.672742191198	609.439677078512	515.722494803956	64.1348407536499	554.278304691222	-3.11273870762734	3.1575946029306e-63	1.21966924591158e-60	RTL8B	X	135020504	135022529	-	2026	protein_coding	retrotransposon Gag like 8B [Source:HGNC Symbol;Acc:HGNC:33156]	-	54	79	65	530	578	519	0.459635345659433	0.690914357430117	0.551075515444935	4.76490132395756	5.41361227163164	4.5379449575441
ENSG00000146950	970.486448457037	968.145794844263	1060.19556341912	228.257296213244	216.150750520925	261.339144765781	999.609268906807	235.249063833317	2.08636135074471	1.62893991105317e-61	6.16618913930065e-59	SHROOM2	X	9786456	9949443	+	8191	protein_coding	shroom family member 2 [Source:HGNC Symbol;Acc:HGNC:630]	-	1011	978	1105	225	205	263	2.12849840524916	2.11562405389992	2.31719483615608	0.500337523818378	0.474914780036822	0.568787612723087
ENSG00000187134	684.428128338148	814.70755537508	709.035765942742	3073.86492233836	3539.60033901828	2660.09464082888	736.057149885323	3091.18663406184	-2.07032438768343	2.01983542105529e-61	7.49596568908106e-59	AKR1C1	10	4963253	4983283	+	8765	protein_coding	aldo-keto reductase family 1 member C1 [Source:HGNC Symbol;Acc:HGNC:384]	-	713	823	739	3030	3357	2677	1.40280307398573	1.66373626080464	1.44820391729584	6.29663024023167	7.26771973661117	5.41037986026181
ENSG00000168993	191.985449744221	184.125887363019	227.390360660933	861.290864377975	881.473304563384	929.09543861599	201.167232589391	890.619869185783	-2.14604520267616	2.48127394718675e-60	9.03135999969299e-58	CPLX1	4	784957	826198	-	2418	protein_coding	complexin 1 [Source:HGNC Symbol;Acc:HGNC:2309]	-	200	186	237	849	836	935	1.42637197914716	1.36299171193127	1.68356252240931	6.39541713868079	6.56067812807082	6.84993769634403
ENSG00000140575	8994.51832051675	8448.01248793552	8860.54844178785	22497.0391147774	20637.651902176	24015.3781395414	8767.69308341337	22383.3563854983	-1.35216532977184	1.04923098393034e-59	3.74694242129236e-57	IQGAP1	15	90388218	90502243	+	11535	protein_coding	IQ motif containing GTPase activating protein 1 [Source:HGNC Symbol;Acc:HGNC:6110]	-	9370	8534	9235	22176	19573	24168	14.008159932841	13.1090616822782	13.7517035274335	35.0173354705413	32.1987155749991	37.1154235062316
ENSG00000153885	1876.65777124976	2020.43514036517	1895.87912517301	4581.37755421783	4556.03606341912	4673.30037199037	1930.99067892932	4603.57132987577	-1.253509443109	1.52673369191632e-59	5.35120159016668e-57	KCTD15	19	33795933	33815763	+	6388	protein_coding	potassium channel tetramerization domain containing 15 [Source:HGNC Symbol;Acc:HGNC:23297]	-	1955	2041	1976	4516	4321	4703	5.27765447409568	5.66128038394998	5.31323754327797	12.8767572488033	12.835657183698	13.0419153881309
ENSG00000170421	2706.03491414479	2792.57595833913	2915.77766265222	6612.36025207967	6303.16676397118	6360.57743591545	2804.79617837871	6425.36815065544	-1.19588737994888	5.01441934422961e-57	1.72559845324061e-54	KRT8	12	52897187	52949954	-	6881	protein_coding	keratin 8 [Source:HGNC Symbol;Acc:HGNC:6446]	-	2819	2821	3039	6518	5978	6401	7.06484466580721	7.26420506491143	7.58606120231111	17.2536220757402	16.4855371890058	16.4788756434346
ENSG00000170906	1188.38993391673	1411.63180311648	1351.8692749842	5278.32316532227	5729.576479662	4230.11687934574	1317.2970040058	5079.33884144333	-1.94705361155697	1.83822964299498e-55	6.21288793802964e-53	NDUFA3	19	54102728	54109257	+	2475	protein_coding	NADH:ubiquinone oxidoreductase subunit A3 [Source:HGNC Symbol;Acc:HGNC:7686]	-	1238	1426	1409	5203	5434	4257	8.62590241944514	10.2089455982957	9.77851687929532	38.290946825542	41.6622941975309	30.4691089642641
ENSG00000111731	351.333373031924	276.188831044529	309.903318537897	1181.86555594858	1156.6701137632	1142.73770524961	312.475174204783	1160.42445832046	-1.89237084774657	1.9480078743552e-55	6.46841141016155e-53	C2CD5	12	22448583	22544546	-	6759	protein_coding	C2 calcium dependent domain containing 5 [Source:HGNC Symbol;Acc:HGNC:29062]	-	366	279	323	1165	1097	1150	0.933808318598522	0.731405672314651	0.820837664097179	3.13950342825186	3.07980295737205	3.01402396364742
ENSG00000119630	546.198604522309	592.964551238971	513.307354234597	91.3029184852977	86.4603002083702	62.602152548457	550.823503331959	80.1217904140417	2.78284847612868	3.82934597150464e-55	1.24962122763221e-52	PGF	14	74941834	74955784	-	5962	protein_coding	placental growth factor [Source:HGNC Symbol;Acc:HGNC:8893]	-	569	599	535	90	82	63	1.64580885318163	1.7802107448522	1.54134199144819	0.274959051163793	0.260988055235264	0.187188810601702
ENSG00000134874	367.652136260183	307.866403063973	276.32246358797	1468.96251074123	1321.1555629401	1724.04340748529	317.280334304042	1504.72049372221	-2.24577158214036	6.43388161510438e-55	2.0639674123573e-52	DZIP1	13	95578202	95644703	-	8470	protein_coding	DAZ interacting zinc finger protein 1 [Source:HGNC Symbol;Acc:HGNC:20908]	-	383	311	288	1448	1253	1735	0.779784257176095	0.650599231562944	0.584044955691461	3.11388546461996	2.8071551156114	3.62866917801531
ENSG00000213753	1167.27153444486	1167.1205440914	1245.369992143	2839.52076489276	2886.93051183558	2937.33274497205	1193.25402355975	2887.92800723346	-1.27509348209523	3.51767048917295e-54	1.10964915580961e-51	CENPBD1P1	19	58573503	58599801	+	4969	transcribed_processed_pseudogene	CENPB DNA-binding domains containing 1 pseudogene 1 [Source:HGNC Symbol;Acc:HGNC:28421]	-	1216	1179	1298	2799	2738	2956	4.22010909018176	4.20418071418205	4.48686389333959	10.2600950574559	10.4559427724723	10.5382073621997
ENSG00000115008	2432.45564825928	2690.61377340154	2432.21335137328	863.319818122093	826.644821504417	702.53526748824	2518.42759101137	797.49996903825	1.65918705296851	1.32001297145523e-53	4.09571893618575e-51	IL1A	2	112773915	112784590	-	2124	protein_coding	interleukin 1 alpha [Source:HGNC Symbol;Acc:HGNC:5991]	-	2534	2718	2535	851	784	707	20.5736429074722	22.6741756823821	20.5003205166507	7.29780963300791	7.00422842132374	5.89652587202042
ENSG00000123983	8346.56742763001	8513.34748022562	8314.6196856019	17154.8039065154	17146.5536827868	16516.0377382207	8391.51153115251	16939.131775841	-1.01335610765232	3.67452691416687e-53	1.12173824039413e-50	ACSL3	2	222860934	222944639	+	7240	protein_coding	acyl-CoA synthetase long chain family member 3 [Source:HGNC Symbol;Acc:HGNC:3570]	-	8695	8600	8666	16910	16262	16621	20.710477858632	21.0473029549608	20.5597258064802	42.5424526457667	42.6220310449303	40.6677261415131
ENSG00000107105	823.617579402708	781.050135104421	862.548245713836	182.605836970595	219.313932235866	216.623321516883	822.405320073655	206.181030241115	1.99625702425657	9.825304146415e-52	2.95180208855868e-49	ELAVL2	9	23690104	23826337	-	5140	protein_coding	ELAV like RNA binding protein 2 [Source:HGNC Symbol;Acc:HGNC:3313]	-	858	789	899	180	208	218	2.87861290691223	2.71988443371188	3.00423410915295	0.637862203516939	0.767889919675975	0.751319536038546
ENSG00000005189	705.546527810012	669.188708910758	741.6571678941	141.012285216182	177.138176036661	141.1032644743	705.464134871623	153.084575242381	2.20570347426716	1.04371580563075e-51	3.08662641455831e-49	REXO5	16	20806429	20849668	+	4114	protein_coding	RNA exonuclease 5 [Source:HGNC Symbol;Acc:HGNC:24661]	-	735	676	773	139	168	142	3.08093227090386	2.91151462431989	3.22739711524356	0.615414884033803	0.774896581371533	0.61144213645486
ENSG00000145632	4077.77095256725	3791.40940107723	4106.45883387677	1561.27990609859	1571.04691842039	1725.03709244637	3991.87972917375	1619.12130565512	1.30175661698741	2.37730362876986e-51	6.92234242795803e-49	PLK2	5	58453982	58460260	-	4768	protein_coding	polo like kinase 2 [Source:HGNC Symbol;Acc:HGNC:19699]	-	4248	3830	4280	1539	1490	1736	15.3641083355858	14.2330866898192	15.4185922030439	5.87922195007527	5.92991915134392	6.44977821644814
ENSG00000050405	8789.09388929043	8000.56678316087	8368.34905352178	3827.62123827809	3525.89321825354	3757.12283786851	8386.00324199103	3703.54576480005	1.17903133427957	2.5967495049904e-50	7.44676937590201e-48	LIMA1	12	50175788	50283546	-	6317	protein_coding	LIM domain and actin binding 1 [Source:HGNC Symbol;Acc:HGNC:24636]	-	9156	8082	8722	3773	3344	3781	24.9950498113903	22.6696354607838	23.7160526252966	10.8791110781214	10.0450971750358	10.6029596211296
ENSG00000131069	5575.25746057218	5928.6555882641	5450.65248487242	13481.3831527902	13232.6435075006	12096.1270313074	5651.52184456956	12936.7178971994	-1.19476901676093	5.57616366820543e-50	1.57522462310633e-47	ACSS2	20	34872146	34927962	+	5385	protein_coding	acyl-CoA synthetase short chain family member 2 [Source:HGNC Symbol;Acc:HGNC:15814]	-	5808	5989	5681	13289	12550	12173	18.5994456118069	19.7063037541009	18.1207547077199	44.949418371854	44.2238724453058	40.0445319062412
ENSG00000087086	20443.5706160134	23683.9347051626	21661.5703487	75845.3343857368	85199.245098014	61526.9854205613	21929.6918899586	74190.5216347707	-1.75834854645449	7.04641626993386e-50	1.96128706972115e-47	FTL	19	48965301	48966878	+	878	protein_coding	ferritin light chain [Source:HGNC Symbol;Acc:HGNC:3999]	-	21297	23925	22577	74763	80804	61918	418.295328522044	482.829723466315	441.681202980862	1550.99246062199	1746.37334708043	1249.26252109002
ENSG00000136378	1887.21697098569	1940.25128619096	1849.82538124169	465.644884275018	378.527411887865	562.425687975027	1892.43121280611	468.865994712637	2.01211585567496	7.35658459862127e-50	2.01794314055224e-47	ADAMTS7	15	78759203	78811431	-	7730	protein_coding	ADAM metallopeptidase with thrombospondin type 1 motif 7 [Source:HGNC Symbol;Acc:HGNC:223]	-	1966	1960	1928	459	359	566	4.3859443712846	4.49275922639183	4.28415066373548	1.08156014249632	0.881279575816803	1.29708442445422
ENSG00000149596	4657.5670107948	4915.96320776749	4574.67189717861	1692.14742259418	1494.07616335684	1868.12772684285	4716.06737191363	1684.78377093129	1.48474144037076	8.62779867649619e-50	2.33283350785776e-47	JPH2	20	44111695	44187578	-	5943	protein_coding	junctophilin 2 [Source:HGNC Symbol;Acc:HGNC:14202]	-	4852	4966	4768	1668	1417	1880	14.0790762627828	14.8059934273699	13.7805869731205	5.11219956166596	4.52441955239001	5.60381031160527
ENSG00000118508	1369.81618392502	1616.54609711726	1510.17901974814	5390.9300981208	6031.13313648631	4415.93596706894	1498.84710026347	5279.33306722535	-1.81649280734894	3.05743409116285e-49	8.15043028780836e-47	RAB32	6	146543693	146554965	+	1217	protein_coding	RAB32, member RAS oncogene family [Source:HGNC Symbol;Acc:HGNC:9772]	-	1427	1633	1574	5314	5720	4444	20.220528121773	23.7756376767371	22.2152574049014	79.5331996365084	89.1875432589967	64.6866676717385
ENSG00000197249	638.351620399535	612.763033751123	584.306876128728	141.012285216182	138.125601552396	155.014853929513	611.807176759795	144.717580232697	2.07919211841404	4.78491834875748e-49	1.25783541092962e-46	SERPINA1	14	94376747	94390693	-	4902	protein_coding	serpin family A member 1 [Source:HGNC Symbol;Acc:HGNC:8941]	-	665	619	609	139	131	156	2.33941590300821	2.23745293878232	2.13393499520913	0.516486502022657	0.507103653252421	0.563744864272912
ENSG00000151702	718.025582043386	636.521212765707	631.320073058625	141.012285216182	156.050297937058	163.958018579292	661.955622622573	153.673533910844	2.10678920543489	5.53606513657007e-49	1.43535760054605e-46	FLI1	11	128686535	128813267	+	8172	protein_coding	Fli-1 proto-oncogene, ETS transcription factor [Source:HGNC Symbol;Acc:HGNC:3749]	ETS	748	643	658	139	148	165	1.57845548781951	1.39418107195711	1.38303998313898	0.309816058849127	0.343662470640783	0.357673606067199
ENSG00000106484	910.970959036328	956.266705336971	936.426126603675	3380.23693770013	3823.23229945793	2734.62101291038	934.554596992325	3312.69675002281	-1.82555535238399	1.63241111205755e-48	4.17522231323152e-46	MEST	7	130486171	130506465	+	4794	protein_coding	mesoderm specific transcript [Source:HGNC Symbol;Acc:HGNC:7028]	-	949	966	976	3332	3626	2752	3.41371517089419	3.57039005390758	3.49694649859903	12.6597300691707	14.3525318933821	10.1690810060122
ENSG00000133216	1034.80157412135	966.165946593048	1018.93908448064	327.676029675013	312.100595874117	338.846571730537	1006.63553506501	326.207732426556	1.62538113199014	3.75787041620065e-48	9.48336178232397e-46	EPHB2	1	22710839	22921500	+	12516	protein_coding	EPH receptor B2 [Source:HGNC Symbol;Acc:HGNC:3393]	-	1078	976	1062	323	296	341	1.48529358674213	1.38172250247555	1.45745838180975	0.470061249388734	0.448771126570227	0.482636465176391
ENSG00000065357	6717.57088655029	6746.332916016	6645.17146809125	3034.30032432806	3139.98504903081	3310.95829034062	6703.02509021918	3161.74788789983	1.08403939304507	4.19628835307669e-48	1.0450414428774e-45	DGKA	12	55927319	55954027	+	10215	protein_coding	diacylglycerol kinase alpha [Source:HGNC Symbol;Acc:HGNC:2849]	-	6998	6815	6926	2991	2978	3332	11.8139374371775	11.8212678138572	11.6461214871983	5.3332939972244	5.53203695982839	5.77827129898622
ENSG00000101255	8101.78597920612	9568.60659812336	8497.87520832864	24370.7778974701	24375.4782953305	20996.5632277603	8722.75592855271	23247.6064735203	-1.41423779922421	4.90102152570766e-48	1.20469655087103e-45	TRIB3	20	362835	397559	+	3434	protein_coding	tribbles pseudokinase 3 [Source:HGNC Symbol;Acc:HGNC:16228]	-	8440	9666	8857	24023	23118	21130	42.3839330819406	49.8750182113745	44.3020225457608	127.422004619733	127.746414388602	109.001007777035
ENSG00000152256	2010.08765882199	2043.20339525415	2083.93191289261	853.175049401504	875.146941133503	857.550121417753	2045.74098898958	861.95737065092	1.24700787433214	5.07569013957863e-48	1.23163573425391e-45	PDK1	2	172555373	172608669	+	14883	protein_coding	pyruvate dehydrogenase kinase 1 [Source:HGNC Symbol;Acc:HGNC:8809]	-	2094	2064	2172	841	830	863	2.42630445173687	2.4572864082873	2.50672411538307	1.02925502685047	1.05824533131556	1.02719198258665
ENSG00000138347	852.415396864341	823.616872505549	873.102228698099	220.141481236773	248.836961575309	260.345459804694	849.711499355996	243.107967538926	1.80534360371359	6.39976747902807e-48	1.53327087437423e-45	MYPN	10	68106117	68212017	+	7060	protein_coding	myopalladin [Source:HGNC Symbol;Acc:HGNC:23246]	-	888	832	910	217	236	262	2.16903901676566	2.088118747344	2.21398100850993	0.559851073779291	0.634316564177751	0.657397271611865
ENSG00000124762	24936.9900672769	26154.7853226792	25129.0334855296	11617.7891388181	11919.9230958003	10392.951008005	25406.9362918285	11310.2210808745	1.16762643824729	8.77553945960241e-48	2.07618294189868e-45	CDKN1A	6	36676460	36687339	+	3050	protein_coding	cyclin dependent kinase inhibitor 1A [Source:HGNC Symbol;Acc:HGNC:1784]	-	25978	26421	26191	11452	11305	10459	146.880780821673	153.492082712187	147.499124032722	68.3910045301176	70.3346738423008	60.7465517836902
ENSG00000163453	125.750469582465	157.397935971613	115.134359828321	655.352059350026	677.97528090222	599.192031535232	132.760921794133	644.173123929159	-2.27942607690368	9.64647570212943e-48	2.25405982239758e-45	IGFBP7	4	57030773	57110385	-	1930	protein_coding	insulin like growth factor binding protein 7 [Source:HGNC Symbol;Acc:HGNC:5476]	-	131	159	120	646	643	603	1.170504495779	1.45974293707873	1.06797512407312	6.09667004906674	6.32196976466593	5.53466462991061
ENSG00000069424	972.406302954479	1074.06767628428	1134.07344430896	315.502307210307	289.958323869534	332.884461964018	1060.18247451591	312.781697681286	1.7605165626783	1.6499037069707e-47	3.80825944656517e-45	KCNAB2	1	5991466	6101193	+	9534	protein_coding	potassium voltage-gated channel subfamily A regulatory beta subunit 2 [Source:HGNC Symbol;Acc:HGNC:6229]	-	1013	1085	1182	311	275	335	1.83228656511975	2.01646718028011	2.12950924021313	0.594159060444472	0.547338876985803	0.622444976792269
ENSG00000108106	17814.3298817663	19103.5557759761	17886.1227993296	44552.7807902091	49156.8982440784	40637.7401685984	18268.002819024	44782.4730676286	-1.29361077093527	3.44065076481141e-47	7.84592735248019e-45	UBE2S	19	55399745	55407777	-	2788	protein_coding	ubiquitin conjugating enzyme E2 S [Source:HGNC Symbol;Acc:HGNC:17895]	-	18558	19298	18642	43917	46621	40896	114.788267315339	122.646765688324	114.851569427111	286.917725119812	317.312781354152	259.847994770475
ENSG00000136167	432.927189173218	465.264339035586	461.496892311852	1422.29657462653	1317.99238122516	1238.13146151393	453.229473506886	1326.14013912187	-1.54895783421515	1.44341301349177e-46	3.25231882218556e-44	LCP1	13	46125920	46211871	-	5061	protein_coding	lymphocyte cytosolic protein 1 [Source:HGNC Symbol;Acc:HGNC:6528]	-	451	470	481	1402	1250	1246	1.53673613708318	1.64550076267538	1.63247274407363	5.04578985264226	4.68675688705309	4.36127038151679
ENSG00000063241	3637.16434540427	3789.42955282601	3757.21794239753	8834.06460188858	9797.42816507531	8229.69884771939	3727.93728020927	8953.73053822776	-1.26406970422072	1.48380780682787e-46	3.30400357174484e-44	ISOC2	19	55452985	55462343	-	4408	protein_coding	isochorismatase domain containing 2 [Source:HGNC Symbol;Acc:HGNC:26278]	-	3789	3828	3916	8708	9292	8282	14.823205139853	15.3874590636452	15.2594295045556	35.9827471651027	40.0005871174502	33.2831902410569
ENSG00000187189	1388.05480165072	1539.33201531987	1381.61231793985	509.267389773549	533.523315919943	482.930891088097	1436.33304497014	508.573865593863	1.49808962355406	7.59809796848832e-46	1.67220000290207e-43	TSPYL4	6	116249961	116254140	-	4180	protein_coding	TSPY like 4 [Source:HGNC Symbol;Acc:HGNC:21559]	-	1446	1555	1440	502	506	486	5.96555852428891	6.5915974776772	5.91729757740033	2.18748416598975	2.29706341862585	2.0596398904852
ENSG00000117114	804.419034428286	733.533777075254	832.805202758187	2084.74997208096	1946.41114859331	2124.49844680319	790.252671420576	2051.88652249249	-1.37648149404414	8.46977005480399e-46	1.84261307847443e-43	ADGRL2	1	81306160	81992436	+	7754	protein_coding	adhesion G protein-coupled receptor L2 [Source:HGNC Symbol;Acc:HGNC:18582]	-	838	741	868	2055	1846	2138	1.86370564830682	1.69328077908614	1.9227867840816	4.82729136007822	4.51756750204008	4.88442236607038
ENSG00000092969	143.989087308166	154.42816359479	164.066462755357	632.019091292672	580.971041644048	605.154141301751	154.161237886104	606.048091412824	-1.97510586916783	1.31235824701274e-45	2.82261415241024e-43	TGFB2	1	218346235	218444619	+	5151	protein_coding	transforming growth factor beta 2 [Source:HGNC Symbol;Acc:HGNC:11768]	-	150	156	171	623	551	609	0.502179301918728	0.536623411336949	0.570219100171246	2.20299737413017	2.02982594596187	2.09438756069457
ENSG00000074416	1189.34986116545	1223.54621925103	1220.4242141802	424.051332520605	423.86634980201	466.038246749625	1211.10676486556	437.985309690747	1.46701770193903	2.88230429502351e-45	6.12959251594493e-43	MGLL	3	127689062	128052190	-	11849	protein_coding	monoglyceride lipase [Source:HGNC Symbol;Acc:HGNC:17038]	-	1239	1236	1272	418	402	469	1.80321996163006	1.84830372413805	1.84392227937276	0.642557600500845	0.64378833625528	0.701168585723056
ENSG00000169129	631.632129658487	580.095537606072	547.847662183093	102.462164077945	94.8954514482112	137.128524629954	586.525109815884	111.495380052037	2.39335596399712	1.05674790061806e-44	2.22234083499979e-42	AFAP1L2	10	114294824	114404756	-	5789	protein_coding	actin filament associated protein 1 like 2 [Source:HGNC Symbol;Acc:HGNC:25901]	-	658	586	571	101	90	138	1.96011450957869	1.79362080868759	1.69421982205087	0.317786399813615	0.295010660837286	0.422286155887916
ENSG00000137944	557.717731506962	475.163580291663	495.077747261779	1709.39352941919	1904.2353923941	1487.54638674667	509.319686353468	1700.39176951999	-1.73886607748621	2.58107905886066e-44	5.36836080736876e-42	KYAT3	1	88935773	88992953	-	2306	protein_coding	kynurenine aminotransferase 3 [Source:HGNC Symbol;Acc:HGNC:33238]	-	581	480	516	1685	1806	1497	4.34486141778125	3.68823429421125	3.84350631165776	13.3093879696441	14.8613134256057	11.4998931300307
ENSG00000173530	3756.19532424568	3538.97874904728	3397.42306793403	1310.70411870005	1296.90450312555	1532.26220999557	3564.19904707566	1379.95694394039	1.36873188323199	6.84065677603399e-44	1.40731642173908e-41	TNFRSF10D	8	23135588	23164030	-	3538	protein_coding	TNF receptor superfamily member 10d [Source:HGNC Symbol;Acc:HGNC:11907]	-	3913	3575	3541	1292	1230	1542	19.0726534970973	17.9041944070113	17.1911645814062	6.65153939779469	6.59699315423676	7.72072088140969
ENSG00000132821	2248.14961650483	2450.06221087889	2269.10634161649	941.434537270625	984.803907251436	1009.58392046401	2322.43938966673	978.607454995356	1.24674337826331	8.08083743168316e-44	1.64458075343513e-41	VSTM2L	20	37903104	37945350	+	1959	protein_coding	V-set and transmembrane domain containing 2 like [Source:HGNC Symbol;Acc:HGNC:16096]	-	2342	2475	2365	928	934	1016	20.6163393505443	22.3860430481821	20.736426131851	8.62841495604196	9.04713749848733	9.18735671607855
ENSG00000167508	6875.95888258927	7253.17406832711	7052.93899248321	13416.4566329785	13344.4092614285	13814.2083290262	7060.69064779987	13525.0247411444	-0.937777023680946	4.31825040546889e-43	8.6948431302457e-41	MVD	16	88651935	88663161	-	4717	protein_coding	mevalonate diphosphate decarboxylase [Source:HGNC Symbol;Acc:HGNC:7529]	-	7163	7327	7351	13225	12656	13902	26.1871462928492	27.5230705009891	26.7681123498846	51.0678162643031	50.9130764668449	52.2086802339386
ENSG00000141934	445.406243406593	458.334870156333	413.524242383385	1360.41348543094	1517.2728292664	1225.2135570198	439.088451982104	1367.63329057238	-1.63899018773436	4.86749148041965e-43	9.6975801315687e-41	PLPP2	19	281040	291504	-	7059	protein_coding	phospholipid phosphatase 2 [Source:HGNC Symbol;Acc:HGNC:9230]	-	464	463	431	1341	1439	1233	1.13353229547252	1.16218261993403	1.04874834426234	3.46021495385666	3.8682662853249	3.09422009120286
ENSG00000161267	1715.38999346461	1696.72995129148	1677.12384149921	3422.84496632661	3635.55018437147	3622.97536812182	1696.41459541843	3560.45683960663	-1.0695592015816	1.04041498443505e-42	2.05124316775024e-40	BDH1	3	197509783	197573323	-	9114	protein_coding	3-hydroxybutyrate dehydrogenase 1 [Source:HGNC Symbol;Acc:HGNC:1027]	-	1787	1714	1748	3374	3448	3646	3.38122933138445	3.33225601549842	3.29434898469208	6.74300585410968	7.17888478695065	7.08661676156967
ENSG00000197375	6159.85315504333	6043.48678683459	6030.1620960083	2990.67781882953	3131.54989779097	3134.0823672672	6077.83401262874	3085.43669462923	0.978097187469364	1.4842368207249e-42	2.8960979696763e-40	SLC22A5	5	132369752	132395614	+	12788	protein_coding	solute carrier family 22 member 5 [Source:HGNC Symbol;Acc:HGNC:10969]	-	6417	6105	6285	2948	2970	3154	8.65343450823932	8.45901135575739	8.44189321614216	4.19896577019914	4.40709662295688	4.36908373735593
ENSG00000166897	561.557440501846	598.904095992617	579.509611135881	153.186007680888	160.267873556979	160.976963696032	579.990382543448	158.143614977967	1.87475032905381	1.96761630772505e-42	3.8001095771747e-40	ELFN2	22	37367960	37427470	-	8782	protein_coding	extracellular leucine rich repeat and fibronectin type III domain containing 2 [Source:HGNC Symbol;Acc:HGNC:29396]	-	585	605	604	151	152	162	1.14873944184868	1.22067066890679	1.18135576713212	0.313185031654164	0.328434602051205	0.326778058992945
ENSG00000058668	3553.65067476553	3466.71428787792	3624.81342859496	1626.20642591036	1615.33146242955	1740.93605182376	3548.39279707947	1660.82464672122	1.09516127371779	2.7572336083826e-42	5.27132934402601e-40	ATP2B4	1	203626561	203744081	+	9721	protein_coding	ATPase plasma membrane Ca2+ transporting 4 [Source:HGNC Symbol;Acc:HGNC:817]	-	3702	3502	3778	1603	1532	1752	6.56726544775697	6.38324870665396	6.6755677881083	3.00358593474696	2.99051904614221	3.19267319285931
ENSG00000196517	634.51191140465	618.702578504769	604.455389098684	1526.78769244859	1456.11798277755	1531.26852503448	619.223293002701	1504.72473342021	-1.28105539490721	3.35739764291456e-42	6.3545465187444e-40	SLC6A9	1	43991500	44031467	-	5159	protein_coding	solute carrier family 6 member 9 [Source:HGNC Symbol;Acc:HGNC:11056]	-	661	625	630	1505	1381	1541	2.20950521566868	2.1465996626171	2.09754951437698	5.31359506336928	5.07956943470033	5.29137349877737
ENSG00000172667	6338.39962330545	6147.42882002339	6140.49919084377	3248.35494433248	3187.43277475492	3212.58347919304	6208.77587805754	3216.12373276015	0.948978686656478	7.53498448812876e-42	1.4120262515526e-39	ZMAT3	3	179017223	179072279	-	9646	protein_coding	zinc finger matrin-type 3 [Source:HGNC Symbol;Acc:HGNC:29983]	-	6603	6210	6400	3202	3023	3233	11.8046506547534	11.4072486941957	11.3964585774338	6.04632590762939	5.94688636765918	5.93731039745755
ENSG00000128272	17115.5028446973	16245.6448253468	16665.6985851494	32525.1429950792	30655.4483933921	31513.7248559011	16675.6154183979	31564.7720814575	-0.920573816586122	1.0339923635625e-41	1.91866406521054e-39	ATF4	22	39519695	39522685	+	2514	protein_coding	activating transcription factor 4 [Source:HGNC Symbol;Acc:HGNC:786]	TF_bZIP	17830	16411	17370	32061	29074	31714	122.305269599548	115.666165790992	118.678417054295	232.289336492877	219.451353261636	223.468881633243
ENSG00000160285	10923.9720904462	11756.3389157162	10847.575601825	21731.1090763729	21558.1377812236	21447.6962000936	11175.9622026624	21578.98101923	-0.94924609117555	1.21433012459959e-41	2.23142002604819e-39	LSS	21	46188141	46228824	-	7238	protein_coding	lanosterol synthase [Source:HGNC Symbol;Acc:HGNC:6708]	-	11380	11876	11306	21421	20446	21584	27.1133251800743	29.0728881488872	26.8304281026612	53.9061909246698	53.6029298561493	52.8256270109208
ENSG00000129667	2299.02576068705	2433.23350074356	2363.13273547628	946.50692163092	821.372851979517	998.653385892053	2365.13066563563	922.177719834163	1.35836729381176	3.69665756477937e-41	6.72756132005569e-39	RHBDF2	17	76470891	76501790	-	6924	protein_coding	rhomboid 5 homolog 2 [Source:HGNC Symbol;Acc:HGNC:20788]	-	2395	2458	2463	933	779	1005	5.96496030629613	6.29015556947601	6.11004702248547	2.45438149145476	2.1349079232337	2.57122634693999
ENSG00000021762	7973.1557278775	7653.10341507259	7677.54289455186	2667.05969664275	2554.79643176684	3325.86356475692	7767.93401250065	2849.23989772217	1.44680586619755	4.33872908893624e-41	7.82086909202822e-39	OSBPL5	11	3087116	3166739	-	7466	protein_coding	oxysterol binding protein like 5 [Source:HGNC Symbol;Acc:HGNC:16392]	-	8306	7731	8002	2629	2423	3347	19.185054649725	18.3478108792163	18.4097445080675	6.41386896736063	6.15834732545676	7.94143588168628
ENSG00000179111	431.967261924497	395.969650243052	343.484173487824	1186.93794030887	1199.90026386738	1129.81980075549	390.473695218458	1172.21933497725	-1.5859246537149	8.71665532669798e-41	1.55641637140012e-38	HES7	17	8120590	8124092	-	1868	protein_coding	hes family bHLH transcription factor 7 [Source:HGNC Symbol;Acc:HGNC:15977]	bHLH	450	400	358	1170	1138	1137	4.15427021014459	3.7941953437059	3.2918751437682	11.4084455136515	11.5601678702002	10.7823866130821
ENSG00000175274	664.269656115004	671.168557161974	671.617098998538	216.083573748538	195.062872421323	183.831717801025	669.018437425172	198.326054656962	1.75431557280511	1.33328814363719e-40	2.35842473781506e-38	TP53I11	11	44885903	44951306	-	7345	protein_coding	tumor protein p53 inducible protein 11 [Source:HGNC Symbol;Acc:HGNC:16842]	-	692	678	700	213	185	185	1.624700798053	1.63559005431753	1.63698025030949	0.528208378832475	0.47794583221179	0.446181167254173
ENSG00000110427	312.93628308308	298.957085933504	301.268241550773	31.4487830338248	41.1213622942248	48.6905630932444	304.387203522452	40.4202361404313	2.91184315754682	2.86584468863791e-40	5.02239281683793e-38	KIAA1549L	11	33376466	33674102	+	13012	protein_coding	KIAA1549 like [Source:HGNC Symbol;Acc:HGNC:24836]	-	326	302	314	31	39	49	0.43204864250629	0.411243887261157	0.41449833787452	0.0433945432884128	0.0568747241075715	0.0667088313492797
ENSG00000186193	4223.67989437286	4302.21024989076	4502.71292228591	9401.15717336949	8809.46107610894	10233.9614142311	4342.86768884984	9481.52655456984	-1.12650940530881	2.94208679600627e-40	5.10870429247804e-38	SAPCD2	9	137062124	137070588	-	3848	protein_coding	suppressor APC domain containing 2 [Source:HGNC Symbol;Acc:HGNC:28055]	-	4400	4346	4693	9267	8355	10299	19.7186288468586	20.0120337163963	20.9484884064038	43.865348327495	41.2012262033084	47.4123303593163
ENSG00000171703	903.291541046559	1035.46063538558	883.656211682362	2387.06407995451	2475.71688889333	2237.77853236707	940.802796038168	2366.85316707164	-1.33112474269473	5.06381080000112e-40	8.71297700105648e-38	TCEA2	20	64049836	64072347	+	4802	protein_coding	transcription elongation factor A2 [Source:HGNC Symbol;Acc:HGNC:11614]	-	941	1046	921	2353	2348	2252	3.3792985904714	3.85963375652675	3.29438744671263	8.92518556094605	9.2784340973631	8.30763748965097
ENSG00000187037	51.8360714309396	42.5667374011281	61.4049919084377	376.370919533838	411.213622942248	311.023392820112	51.9359335801685	366.202645098733	-2.81617166801288	9.34260300202887e-40	1.59304006323784e-37	GPR141	7	37683796	37833788	+	2312	protein_coding	G protein-coupled receptor 141 [Source:HGNC Symbol;Acc:HGNC:19997]	-	54	43	64	371	390	313	0.402777340097756	0.329546871526636	0.475476814177881	2.92283004223037	3.20092521664239	2.39821334237313
ENSG00000160255	777.541071464095	734.523701200862	851.994262729574	186.663744458831	224.585901760766	242.459130505135	788.019678464843	217.902925574911	1.85448851886333	4.31678994143166e-39	7.29498957334616e-37	ITGB2	21	44885953	44931989	-	6797	protein_coding	integrin subunit beta 2 [Source:HGNC Symbol;Acc:HGNC:6155]	-	810	742	888	184	213	244	2.05507108350598	1.93429719777682	2.24405189377847	0.493080736271051	0.594649535612184	0.635922019913064
ENSG00000142409	2763.63054906806	3073.71441001169	3001.16897952489	6027.00709690171	5994.22934981201	5905.46972373778	2946.17131286822	5975.56872348383	-1.02027488710901	5.10336998594677e-39	8.5479189136296e-37	ZNF787	19	56087366	56121280	-	3671	protein_coding	zinc finger protein 787 [Source:HGNC Symbol;Acc:HGNC:26998]	zf-C2H2	2879	3105	3128	5941	5685	5943	13.5243493269117	14.9869682517314	14.6359042564114	29.4776359221282	29.3862950698035	28.6782504251775
ENSG00000105699	3744.67619726103	4176.48988593859	3865.63613123587	7972.77373751061	7868.94171286667	7784.52798515258	3928.9340714785	7875.41447850995	-1.00326861918005	6.95397035956884e-39	1.15454207890842e-36	LSR	19	35248330	35267964	+	2916	protein_coding	lipolysis stimulated lipoprotein receptor [Source:HGNC Symbol;Acc:HGNC:29572]	-	3901	4219	4029	7859	7463	7834	23.0699965795595	25.6364905433109	23.7326889733048	49.0904769761463	48.5651430743261	47.5912766026345
ENSG00000092621	3698.59968932242	4343.78706316628	4241.74170667505	9156.6682472033	9238.59939543585	8714.61710872966	4094.70948638792	9036.62825045627	-1.14204546514111	1.13341440466274e-38	1.86540299452624e-36	PHGDH	1	119648411	119744226	+	9217	protein_coding	phosphoglycerate dehydrogenase [Source:HGNC Symbol;Acc:HGNC:8923]	-	3853	4388	4421	9026	8762	8770	7.20889202984233	8.43555378272839	8.23887905085493	17.8370579964387	18.0389980615212	16.8554873083733
ENSG00000168679	511.641223568349	501.891531683069	488.361576271794	127.824085879417	139.179995457376	139.115894552127	500.63144384107	135.373325296307	1.88690188496585	2.98800525097531e-38	4.87534270562153e-36	SLC16A4	1	110362848	110391082	-	3167	protein_coding	solute carrier family 16 member 4 [Source:HGNC Symbol;Acc:HGNC:10925]	-	533	507	509	126	132	140	2.90227288994787	2.83658931902085	2.76062183621647	0.724669468978196	0.790905541372804	0.783089280993123
ENSG00000100938	1432.21145509189	1407.67210661405	1367.22052296131	3835.73705325456	3956.08593148543	3121.16446277307	1402.36802822242	3637.66248250435	-1.37504729967946	2.66914048619318e-37	4.31784803266481e-35	GMPR2	14	24232422	24239242	+	3640	protein_coding	guanosine monophosphate reductase 2 [Source:HGNC Symbol;Acc:HGNC:4377]	-	1492	1422	1425	3781	3752	3141	7.06848822637652	6.92205076559382	6.72435573484911	18.9200716365955	19.5596102468944	15.2861409495198
ENSG00000090530	1416.85261911235	1425.49074087499	1392.16630092411	3259.51418992513	3339.26549707205	2883.67375707337	1411.50322030382	3160.81781469018	-1.16297563645134	3.39144808823085e-37	5.43982525135129e-35	P3H2	3	189956728	190122437	-	5605	protein_coding	prolyl 3-hydroxylase 2 [Source:HGNC Symbol;Acc:HGNC:19317]	-	1476	1440	1451	3213	3167	2902	4.54119174814707	4.55222209587037	4.44660954015474	10.4412523301473	10.7218862885602	9.17176879180699
ENSG00000129353	246.701302921324	251.440727904338	229.309266658072	715.206194801499	745.456490820948	698.560527643894	242.483765827911	719.74107108878	-1.56963218969438	3.84702492038683e-37	6.1187092998455e-35	SLC44A2	19	10602457	10644559	+	5216	protein_coding	solute carrier family 44 member 2 [Source:HGNC Symbol;Acc:HGNC:17292]	-	257	254	239	705	707	703	0.849678521389475	0.862844829907413	0.787041291988124	2.46189211281988	2.57205695705531	2.38753116549678
ENSG00000075643	3089.04588638451	3242.9914354906	3030.91202248054	6087.87570922524	6026.91556086639	5812.06333739564	3120.98311478522	5975.61820249576	-0.937113723545935	2.20133264740253e-36	3.47205191811563e-34	MOCOS	18	36187519	36272157	+	6281	protein_coding	molybdenum cofactor sulfurase [Source:HGNC Symbol;Acc:HGNC:18234]	-	3218	3276	3159	6001	5716	5849	8.83519920384447	9.24169575349929	8.63889175649799	17.4025269933914	17.2688006975102	16.4962084185214
ENSG00000069812	2615.80175276501	2511.43750666656	2623.14449808857	1111.86665177651	1055.4482988851	1239.12514647502	2583.46125250671	1135.48003237888	1.18572874665685	2.3698165173113e-36	3.70690224984719e-34	HES2	1	6412418	6424670	-	5407	protein_coding	hes family bHLH transcription factor 2 [Source:HGNC Symbol;Acc:HGNC:16005]	bHLH	2725	2537	2734	1096	1001	1247	8.69098972554056	8.31382090830503	8.68519033842964	3.69208479931412	3.51298631876916	4.08546402794368
ENSG00000185215	2419.9765940259	2406.50554935215	2233.60658066942	909.985754236801	848.787093509	1050.32500386856	2353.36290801583	936.365950538119	1.32917865901619	3.55493762480462e-36	5.51510692005549e-34	TNFAIP2	14	103123442	103137439	+	5029	protein_coding	TNF alpha induced protein 2 [Source:HGNC Symbol;Acc:HGNC:11895]	-	2521	2431	2328	897	805	1057	8.64470762607048	8.56524698193757	7.9513073365571	3.24883974977478	3.03747698028672	3.72327109453856
ENSG00000105281	12168.0378047887	14349.9401248082	12507.4292893499	31818.0526152542	32521.725605207	27573.7639851926	13008.4690729823	30637.8474018846	-1.23587000457536	3.90608145858484e-36	5.99023734661953e-34	SLC1A5	19	46774883	46788594	-	3332	protein_coding	solute carrier family 1 member 5 [Source:HGNC Symbol;Acc:HGNC:10943]	-	12676	14496	13036	31364	30844	27749	65.6049089738062	77.0867533403435	67.2011273874927	171.45254464566	175.656591888645	147.527727018022
ENSG00000153823	1260.38447757081	1404.70233423723	1272.23467610294	2830.39047304423	2813.12293848697	2731.63995802712	1312.44049597033	2791.71778985277	-1.08901478760192	3.92449638601374e-36	5.99023734661953e-34	PID1	2	228850526	229271285	-	3364	protein_coding	phosphotyrosine interaction domain containing 1 [Source:HGNC Symbol;Acc:HGNC:26084]	-	1313	1419	1326	2790	2668	2749	6.73081785975577	7.47417006836986	6.77056227215973	15.1065641362053	15.0497258461694	14.4760495089529
ENSG00000152137	259.180357154698	312.816023692011	264.809027605138	42.6080286264723	30.5774232444236	39.7473984434648	278.935136150616	37.6442834381202	2.88700273586466	4.40321108767536e-36	6.66716610051453e-34	HSPB8	12	119178642	119221131	+	2860	protein_coding	heat shock protein family B (small) member 8 [Source:HGNC Symbol;Acc:HGNC:30171]	-	270	316	276	42	29	40	1.62800910892659	1.9577517316831	1.65760194956663	0.267485805157803	0.192411362672977	0.24775661867185
ENSG00000140937	231.342466941786	184.125887363019	205.322941693839	15.217153080883	10.5439390498012	15.8989593773859	206.930431999548	13.8866838360234	3.8934428136287	6.4291418978552e-36	9.65748957942106e-34	CDH11	16	64943753	65126112	-	13381	protein_coding	cadherin 11 [Source:HGNC Symbol;Acc:HGNC:1750]	-	241	186	214	15	10	16	0.310590073381756	0.246298031496138	0.274702367626161	0.0204183277662174	0.0141811085003367	0.0211817929721692
ENSG00000115129	5140.41041690152	5293.124299624	5100.45214039461	2546.33694886775	2341.80886296086	2104.62474758146	5177.99561897338	2330.92351980335	1.15155470133514	6.55497864846924e-36	9.76898274642341e-34	TP53I3	2	24077433	24085861	-	2312	protein_coding	tumor protein p53 inducible protein 3 [Source:HGNC Symbol;Acc:HGNC:19373]	-	5355	5347	5316	2510	2221	2118	39.9420862263608	40.9787702803005	39.4942928776503	19.7744027115855	18.2288587337506	16.2281656841734
ENSG00000110057	4134.4066602418	4672.44187286802	4342.48427152483	9534.0536436092	10093.7128523747	8741.44660267899	4383.11093487821	9456.40436622098	-1.1093359842629	1.55568207888771e-35	2.30034333649279e-33	UNC93B1	11	67991104	68004982	-	3548	protein_coding	unc-93 homolog B1, TLR signaling regulator [Source:HGNC Symbol;Acc:HGNC:13481]	-	4307	4720	4526	9398	9573	8797	20.9339103552758	23.5719197982252	21.9112996624883	48.2468887036081	51.1992027380521	43.9220182281914
ENSG00000059588	3019.93112447659	3166.76727781881	2831.34579877812	6207.58398012819	6425.47645694888	5850.81705087802	3006.01473369118	6161.29249598503	-1.03538858903826	1.89976120930135e-35	2.78734731848424e-33	TARBP1	1	234391313	234479103	-	7743	protein_coding	TAR (HIV-1) RNA binding protein 1 [Source:HGNC Symbol;Acc:HGNC:11568]	-	3146	3199	2951	6119	6094	5888	7.0066199042928	7.32051353791629	6.54631878352464	14.3942379151532	14.9345431210806	13.4706902244478
ENSG00000181418	161.267777785146	122.750591575346	130.48560780543	504.195005413255	591.51498069385	630.989950290004	138.167992388641	575.566645465703	-2.05808974847563	1.94757728357139e-35	2.83552271124275e-33	DDN	12	48995149	48999309	-	3749	protein_coding	dendrin [Source:HGNC Symbol;Acc:HGNC:24458]	-	168	124	136	497	561	635	0.772774781084388	0.586060986832012	0.623104184597474	2.41467358385985	2.83952810362566	3.0004720936913
ENSG00000149179	547.15853177103	605.83356487187	529.618055210275	1482.150710078	1668.05115767856	1375.25998614388	560.870050617725	1508.48728463348	-1.42735691775222	4.17659349962736e-35	6.03438054713337e-33	C11orf49	11	46936689	47164385	+	6693	protein_coding	chromosome 11 open reading frame 49 [Source:HGNC Symbol;Acc:HGNC:28720]	-	570	612	552	1461	1582	1384	1.46863248467007	1.62019454058348	1.41662679688049	3.97600455849278	4.48522676105833	3.66308142197693
ENSG00000100814	1064.55931883171	1150.29183395607	1122.56000832613	3030.24241683983	2910.12717774514	2433.53446970113	1112.47038703797	2791.30135476203	-1.32712883995286	4.33342609902611e-35	6.21354210426267e-33	CCNB1IP1	14	20311368	20333312	-	3680	protein_coding	cyclin B1 interacting protein 1 [Source:HGNC Symbol;Acc:HGNC:19437]	-	1109	1162	1170	2987	2760	2449	5.19688165373071	5.59493282620484	5.4610385590342	14.7844402563288	14.2318059632254	11.7888725754365
ENSG00000006756	787.140343951306	823.616872505549	794.427082815413	293.183816025012	311.046201969137	289.162323676206	801.728099757423	297.797447223452	1.42907853477693	6.88670573313969e-35	9.80035183542368e-33	ARSD	X	2903970	2929351	-	7030	protein_coding	arylsulfatase D [Source:HGNC Symbol;Acc:HGNC:717]	-	820	832	828	289	295	291	2.01148883739247	2.0970296381577	2.02307606362471	0.748789939020288	0.796279328430819	0.733278532915484
ENSG00000105618	3098.64515887173	3071.73456176048	3164.27598928168	5723.67851215611	5668.42163317315	5587.49053619006	3111.55190330463	5659.86356050644	-0.86310834789048	1.12555245647977e-34	1.58980084655169e-32	PRPF31	19	54115410	54131719	+	2673	protein_coding	pre-mRNA processing factor 31 [Source:HGNC Symbol;Acc:HGNC:15446]	-	3228	3103	3298	5642	5376	5623	20.825415103489	20.5692939272711	21.1928269773125	38.446039320212	38.1644538512531	37.2649404697399
ENSG00000278576	219.823339957133	179.176266734981	200.525676700992	4.05790748823545	9.48954514482112	3.97473984434648	199.841761131035	5.84073082580102	5.1090950198913	1.49157261436733e-34	2.09118480534299e-32	AL162171.3	14	88589231	88592408	+	3178	sense_intronic	novel transcript, sense intronic to ZC3H14	-	229	181	209	4	9	4	1.24262672284034	1.00916283768857	1.12961276955468	0.0229257515284041	0.0537387261040606	0.0222965364821111
ENSG00000129116	5565.65818808496	5734.630459645	5409.39600593394	2748.21784640746	2605.40733920589	2955.21907427161	5569.89488455464	2769.61475329499	1.00781819804458	2.66399117741929e-34	3.70745301580992e-32	PALLD	4	168497066	168928457	+	10114	protein_coding	palladin, cytoskeletal associated protein [Source:HGNC Symbol;Acc:HGNC:17068]	-	5798	5793	5638	2709	2471	2974	9.88585784529375	10.1488573100487	9.57501189488314	4.87869354137432	4.63605464835936	5.20893960361883
ENSG00000153879	1852.65959003173	1738.306764567	1728.93430342195	3515.16236168396	3550.14427806808	3384.49097746103	1773.30021934023	3483.26587240436	-0.973928706907987	3.40556744803538e-34	4.70490329116538e-32	CEBPG	19	33373330	33382686	+	4411	protein_coding	CCAAT enhancer binding protein gamma [Source:HGNC Symbol;Acc:HGNC:1837]	C/EBP	1930	1756	1802	3465	3367	3406	7.54534931984266	7.05381428246817	7.01705577912969	14.3081559118076	14.4845433924824	13.6785131690177
ENSG00000137486	1010.80339290332	945.377539955287	1057.31720442341	389.559118870604	344.786806928501	394.492929551388	1004.49937909401	376.279618450164	1.41617505835965	4.25900551152601e-34	5.84131864613427e-32	ARRB1	11	75264182	75351705	-	5828	protein_coding	arrestin beta 1 [Source:HGNC Symbol;Acc:HGNC:711]	-	1053	955	1102	384	327	397	3.11578819508703	2.90349040899567	3.24787458874707	1.20013240945397	1.06469927933532	1.20670821882461
ENSG00000157168	1006.00375665972	1127.52357906709	1072.66845240052	371.298535173544	293.121505584475	387.537134823782	1068.73192937578	350.6523918606	1.60684215268198	4.50438079977389e-34	6.13341117966333e-32	NRG1	8	31639386	32767959	+	11328	protein_coding	neuregulin 1 [Source:HGNC Symbol;Acc:HGNC:7997]	-	1048	1139	1118	366	278	390	1.59539101472703	1.78158706555141	1.69521881195381	0.588498456010773	0.465682916404974	0.609877587541008
ENSG00000181885	1629.95646832844	1802.6518327315	1695.35344847202	4564.13144739283	4989.39195836595	3773.0217972459	1709.32058317732	4442.18173433489	-1.37779886303164	8.26701277039469e-34	1.11764107646614e-31	CLDN7	17	7259903	7263983	-	2492	protein_coding	claudin 7 [Source:HGNC Symbol;Acc:HGNC:2049]	-	1698	1821	1767	4499	4732	3797	11.7502943872214	12.9478743164322	12.1793948815469	32.8840604503761	36.0325873825482	26.9913039720853
ENSG00000006016	323.495482819012	410.818512127167	392.41627641486	73.0423347882382	84.3515123984099	68.5642623149768	375.576757120346	75.319369833875	2.31917109330338	9.02973758873361e-34	1.21209817973022e-31	CRLF1	19	18572220	18607741	-	3018	protein_coding	cytokine receptor like factor 1 [Source:HGNC Symbol;Acc:HGNC:2364]	-	337	415	409	72	80	69	1.92561635049656	2.43649446185196	2.32777646258448	0.43454098423818	0.503001757039113	0.405005725055524
ENSG00000001084	2562.04582683663	2417.39471473383	2401.51085541906	4659.49227336636	4659.36666610717	4551.07712177672	2460.31713232984	4623.31202041675	-0.910041859128608	1.03525470923945e-33	1.37987787899824e-31	GCLC	6	53497341	53616970	-	8646	protein_coding	glutamate-cysteine ligase catalytic subunit [Source:HGNC Symbol;Acc:HGNC:4311]	-	2669	2442	2503	4593	4419	4580	5.32344096243766	5.00457262167132	4.97259190147773	9.67606321347827	9.69856589582744	9.38386073519209
ENSG00000134013	3722.59787054044	4277.46214675057	4078.63469691826	1924.46262629566	1849.40690933514	1983.39518232889	4026.23157140309	1919.0882393199	1.06887541981623	1.16099190546115e-33	1.53664991571072e-31	LOXL2	8	23297189	23425328	-	5707	protein_coding	lysyl oxidase like 2 [Source:HGNC Symbol;Acc:HGNC:6666]	-	3878	4321	4251	1897	1754	1996	11.7181494252241	13.4156883536561	12.7944149687507	6.05448128455132	5.83203963775418	6.19560856441816
ENSG00000233461	1361.17683868653	1643.27404850867	1563.90838766802	3436.03316566337	3648.20291123123	3321.88882491257	1522.78642495441	3468.70830060239	-1.18772899573831	2.0369354265938e-33	2.67729700132923e-31	AL445524.1	1	231522388	231528556	-	1021	antisense	novel transcript	-	1418	1660	1630	3387	3460	3343	23.9502244751682	28.8083850572741	27.4219959420635	60.4236473839537	64.3056462719685	58.0018627813219
ENSG00000131652	825.53743390015	884.992168293222	920.115425627997	2030.98269786184	2143.58280882459	1856.20350730981	876.881675940456	2010.25633799875	-1.19679773712319	7.26782212926777e-33	9.48676340970007e-31	THOC6	16	3024027	3027755	+	1860	protein_coding	THO complex 6 [Source:HGNC Symbol;Acc:HGNC:28369]	-	860	894	959	2002	2033	1868	7.9734193634326	8.51649982584154	8.85610715901976	19.6050796762434	20.7406892639693	17.790790055403
ENSG00000116661	4367.66898168103	4659.57285923512	4427.8755883975	2340.3981438398	2391.36537649492	2189.08796927382	4485.03914310455	2306.95049653618	0.959216052757377	8.03694121870272e-33	1.04188483867388e-30	FBXO2	1	11637018	11655785	-	3416	protein_coding	F-box protein 2 [Source:HGNC Symbol;Acc:HGNC:13581]	-	4550	4707	4615	2307	2268	2203	22.969557783049	24.4153471442584	23.2055060288911	12.3011925124574	12.5986479018717	11.4242564144576
ENSG00000154217	2776.10960330143	2891.56837089989	2845.73759375666	5173.8320475002	5137.00710506316	5065.80593161959	2837.80518931933	5125.54836139432	-0.852947765300339	8.59613193261603e-33	1.1067958441403e-30	PITPNC1	17	67377281	67697261	+	7819	protein_coding	phosphatidylinositol transfer protein cytoplasmic 1 [Source:HGNC Symbol;Acc:HGNC:21045]	-	2892	2921	2966	5100	4872	5098	6.37831810500771	6.61937386841875	6.51564079032023	11.8805472445987	11.8237385262965	11.5499452362476
ENSG00000178904	954.167685228778	890.931713046868	915.31816063515	1867.65192146037	1992.80448041243	1898.93196063653	920.139186303599	1919.79612083644	-1.0608670667082	1.43121353428126e-32	1.83030936238793e-30	DPY19L3	19	32405543	32485895	+	10781	protein_coding	dpy-19 like C-mannosyltransferase 3 [Source:HGNC Symbol;Acc:HGNC:27120]	-	994	900	954	1841	1890	1911	1.58996087603393	1.47917660973898	1.51994029461236	3.11037122288588	3.32660708907597	3.14002385930398
ENSG00000133265	4611.49050285619	5495.06882124796	4865.38615574512	11596.4851245049	12104.4420291718	10246.8793187252	4990.64849328309	11315.9354908006	-1.18106902007809	1.83085868974018e-32	2.32568204165855e-30	HSPBP1	19	55262231	55280381	-	2159	protein_coding	HSPA (Hsp70) binding protein 1 [Source:HGNC Symbol;Acc:HGNC:24989]	-	4804	5551	5071	11431	11480	10312	38.3715600012873	45.5570036628515	40.343926889599	96.4381931984636	100.899263521894	84.6099754514611
ENSG00000011021	2007.20787707583	2033.30415399807	2141.49909280677	504.195005413255	425.97513761197	717.440541904539	2060.67037462689	549.203561643255	1.90701317831006	2.08257561520897e-32	2.62779391127068e-30	CLCN6	1	11806096	11848079	+	8174	protein_coding	chloride voltage-gated channel 6 [Source:HGNC Symbol;Acc:HGNC:2024]	-	2091	2054	2232	497	404	722	4.41142092531394	4.45248405823206	4.69025825837739	1.10748853265116	0.937876129050332	1.56471004718582
ENSG00000132182	2482.37186519278	2493.61887240562	2432.21335137328	5297.59822589139	4799.60105546953	5828.95598173411	2469.40136299056	5308.71842103167	-1.10429782318556	2.11206339609019e-32	2.64735257601318e-30	NUP210	3	13316235	13420309	-	8182	protein_coding	nucleoporin 210 [Source:HGNC Symbol;Acc:HGNC:30052]	-	2586	2519	2535	5222	4552	5866	5.4503970998926	5.45513194703171	5.3217649446793	11.6250512191901	10.5570244837614	12.7002973902137
ENSG00000171425	1509.9655622383	1601.69723523315	1445.89566884399	3726.17355107221	3639.76775999139	3095.32865378482	1519.18615543848	3487.08998828281	-1.19871600698344	2.44590482954981e-32	3.04563425716377e-30	ZNF581	19	55635459	55645622	+	1736	protein_coding	zinc finger protein 581 [Source:HGNC Symbol;Acc:HGNC:25017]	zf-C2H2	1573	1618	1507	3673	3452	3115	15.6256503222751	16.5144975050475	14.9107926656965	38.537957212881	37.7328680376759	31.7862750588371
ENSG00000248429	683.468201089427	580.095537606072	571.833987147326	183.620313842654	172.92060041674	198.736992217324	611.799241947608	185.09263549224	1.72427805890181	3.60036051047478e-32	4.45385773736968e-30	FAM198B-AS1	4	158170752	158202877	+	5639	antisense	FAM198B antisense RNA 1 [Source:HGNC Symbol;Acc:HGNC:53132]	-	712	586	596	181	164	200	2.17739388300355	1.84133194919178	1.81543776337238	0.58464731967838	0.551874724352773	0.628288641072434
ENSG00000168763	714.185873048502	735.51362532647	620.766090074363	1635.33671775889	1889.47387772438	1651.50440532596	690.155196149778	1725.43833360308	-1.32196783699199	3.84218326226253e-32	4.7221430262885e-30	CNNM3	2	96816245	96833911	+	4416	protein_coding	cyclin and CBS domain divalent metal cation transport mediator 3 [Source:HGNC Symbol;Acc:HGNC:104]	-	744	743	647	1612	1792	1662	2.90538018513349	2.98123572136417	2.51658970633556	6.64895594610033	7.7003008110205	6.66704308574093
ENSG00000104549	22494.9351465304	22152.5220828476	22494.3755514582	41178.6307137413	42711.3883029349	38196.2562192086	22380.6109269454	40695.4250786283	-0.86260556127852	5.29578443148608e-32	6.46666528611206e-30	SQLE	8	124998497	125022283	+	4305	protein_coding	squalene epoxidase [Source:HGNC Symbol;Acc:HGNC:11279]	-	23434	22378	23445	40591	40508	38439	93.8711999067023	92.1053126329325	93.5436434241499	171.741035711955	178.55268941799	158.172228003856
ENSG00000169403	2207.83267205854	2264.94639939026	2280.61977759932	1133.17066608975	987.967088966376	975.798631787061	2251.13294968271	1032.31212894773	1.12472757342542	5.34420305560848e-32	6.48395713035267e-30	PTAFR	1	28147166	28193936	-	4706	protein_coding	platelet activating factor receptor [Source:HGNC Symbol;Acc:HGNC:9582]	-	2300	2288	2377	1117	937	982	8.42820349004355	8.61471004668164	8.67589842567834	4.32333344905804	3.77821283114951	3.69650137416205
ENSG00000184678	502.041951081138	498.921759306246	475.888687290392	162.316299529418	139.179995457376	144.08431935756	492.284132559259	148.526871448118	1.72840239584324	6.32658945347694e-32	7.62696551502917e-30	HIST2H2BE	1	149884459	149886652	-	2194	protein_coding	histone cluster 2 H2B family member e [Source:HGNC Symbol;Acc:HGNC:4760]	-	523	504	496	160	132	145	4.11077933919143	4.07033805677926	3.88313288807624	1.32831428180981	1.14165809003084	1.17074600915242
ENSG00000168672	3382.78362449317	3181.61613970293	3227.59988718726	5810.92352315317	5895.11632274387	5986.95189054688	3263.99988379445	5897.66391214798	-0.853481238667447	7.04252909473691e-32	8.43632583392946e-30	FAM84B	8	126552442	126558393	-	5404	protein_coding	family with sequence similarity 84 member B [Source:HGNC Symbol;Acc:HGNC:24166]	-	3524	3214	3364	5728	5591	6025	11.2455230183348	10.5382160821452	10.6924652303035	19.3065712301273	19.6323777795197	19.7502691277016
ENSG00000158055	1275.74331355035	1351.24643145442	1319.24787303284	561.005710248552	587.297405073929	492.867740698963	1315.41253934587	547.056952007148	1.26620439229919	8.84502091348698e-32	1.05289126307904e-29	GRHL3	1	24319322	24364482	+	3940	protein_coding	grainyhead like transcription factor 3 [Source:HGNC Symbol;Acc:HGNC:25839]	CP2	1329	1365	1375	553	557	496	5.81684991773214	6.13865175843159	5.99437179676192	2.55650350327216	2.68261114095315	2.23006109760875
ENSG00000233493	623.952711668718	800.848617616573	648.590227032874	1920.40471880743	2119.33174901005	1739.94236686267	691.130518772722	1926.55961156005	-1.479140156092	1.22063265844816e-31	1.44393214540302e-29	TMEM238	19	55379245	55384598	-	1000	protein_coding	transmembrane protein 238 [Source:HGNC Symbol;Acc:HGNC:40042]	-	650	809	676	1893	2010	1751	11.2091441981279	14.3345838343812	11.611381540631	34.4800666525771	38.1412399814441	31.0182615095503
ENSG00000130725	9403.44732847194	11232.6690532698	10004.2164160825	22499.0680685215	23952.6663394335	20507.6702269057	10213.4442659414	22319.8015449535	-1.12786094058863	1.25016180114834e-31	1.46967778946178e-29	UBE2M	19	58555712	58558960	-	1831	protein_coding	ubiquitin conjugating enzyme E2 M [Source:HGNC Symbol;Acc:HGNC:12491]	-	9796	11347	10427	22178	22717	20638	92.2612919084662	109.806810714743	97.8156238581424	220.623371748702	235.429773214339	199.668966889514
ENSG00000041982	892.732341310627	1091.88631054522	927.791049616551	352.023474604426	281.523172629693	264.320199649041	970.803233824132	299.288948961053	1.69751650884224	2.52099551742473e-31	2.94536309619123e-29	TNC	9	115019578	115118257	-	9636	protein_coding	tenascin C [Source:HGNC Symbol;Acc:HGNC:5318]	-	930	1103	967	347	267	266	1.66435228538158	2.02822106240998	1.72372064290931	0.655918931869345	0.525791087890021	0.489008211967613
ENSG00000169247	2181.91463634307	2106.55853929304	2232.64712767085	1066.21519253387	1064.93784402993	1126.83874587223	2173.70676776899	1085.99726081201	1.0010540776935	2.5784962849816e-31	2.9940612997452e-29	SH3TC2	5	148923639	149063163	-	15165	protein_coding	SH3 domain and tetratricopeptide repeats 2 [Source:HGNC Symbol;Acc:HGNC:29427]	-	2273	2128	2327	1051	1010	1134	2.5847355765903	2.48637011004726	2.6356708206814	1.26234418584716	1.2637981336725	1.32465244962297
ENSG00000254703	197.745013236548	180.166190860589	183.255522726744	14.2026762088241	22.1422720045826	11.9242195330394	187.05557560796	16.0897225821487	3.54566145871647	2.80928806219101e-31	3.24215824104203e-29	SENCR	11	128691672	128696023	-	1298	antisense	smooth muscle and endothelial cell enriched migration/differentiation-associated lncRNA [Source:HGNC Symbol;Acc:HGNC:44177]	-	206	182	191	14	21	12	2.73685398223818	2.484467172904	2.52752741388722	0.196458500963358	0.307003518467112	0.163771324206816
ENSG00000136155	329.255046311339	362.312229972393	355.957062469225	78.1147191485325	45.3389379141453	69.5579472760634	349.174779584319	64.3372014462471	2.43755730554721	3.26131245797834e-31	3.74102187225188e-29	SCEL	13	77535674	77645263	+	4205	protein_coding	sciellin [Source:HGNC Symbol;Acc:HGNC:10573]	-	343	366	371	77	43	70	1.40665378577074	1.54223889782854	1.51546220390423	0.333535609602238	0.194044441194988	0.294892241724759
ENSG00000065665	1031.92179237519	1009.72260811978	925.872143619413	379.414350150015	406.996047322328	414.36662877312	989.172181371461	400.259008748488	1.3052408164369	3.40679178404615e-31	3.88435831907479e-29	SEC61A2	10	12129637	12169961	+	3916	protein_coding	Sec61 translocon alpha 2 subunit [Source:HGNC Symbol;Acc:HGNC:17702]	-	1075	1020	965	374	386	417	4.7339632328858	4.61523751282142	4.23274231747952	1.73958799448533	1.87043823691011	1.88636043514059
ENSG00000186480	5257.52154124549	5135.72636365239	5210.78923523008	10549.5449925401	10880.2907054899	9322.75230491467	5201.34571337599	10250.8626676482	-0.978741789613279	4.13616522960923e-31	4.68773648507867e-29	INSIG1	7	155297776	155310235	+	3650	protein_coding	insulin induced gene 1 [Source:HGNC Symbol;Acc:HGNC:6083]	-	5477	5188	5431	10399	10319	9382	25.876705067712	25.1850994573953	25.557839485761	51.8938863614542	53.6467600856704	45.5337974359232
ENSG00000105176	4162.24455045471	4433.87015859658	4017.22970500983	8231.46533988562	7821.49398714256	7649.3868304448	4204.44813802037	7900.78205249099	-0.910117607834503	4.46794642496003e-31	5.033620356263e-29	URI1	19	29923644	30016608	+	5432	protein_coding	URI1, prefoldin like chaperone [Source:HGNC Symbol;Acc:HGNC:13236]	-	4336	4479	4187	8114	7418	7698	13.765392897667	14.6102574393634	13.239768746738	27.2077560397125	25.9134846919995	25.1043772484015
ENSG00000130726	32222.83788507	37494.3661815146	33987.6630213203	67594.5939852821	66718.8831254273	64436.494986623	34568.2890293016	66249.9906991108	-0.938477254660698	5.80166923385674e-31	6.49752624788205e-29	TRIM28	19	58544091	58550722	+	4034	protein_coding	tripartite motif containing 28 [Source:HGNC Symbol;Acc:HGNC:16384]	-	33568	37876	35424	66630	63277	64846	143.498933085221	166.366079091328	150.833880835132	300.850960321317	297.651953705177	284.759751400404
ENSG00000153310	6814.52353867112	7267.03300608562	7101.87109541025	15543.8146336859	16746.9383927993	13419.7153994748	7061.14254672233	15236.8228086533	-1.10956679067097	7.57031227478772e-31	8.42842943675924e-29	FAM49B	8	129839593	130017129	-	9132	protein_coding	family with sequence similarity 49 member B [Source:HGNC Symbol;Acc:HGNC:25216]	-	7099	7341	7402	15322	15883	13505	13.4057270565905	14.2438007057312	13.922601023864	30.5609631983701	33.0039092004539	26.1975086688763
ENSG00000049769	719.945436540828	790.949376360497	706.157406947034	223.18491185295	281.523172629693	240.471760582962	739.01740661612	248.393281688535	1.57364588767019	8.56970699321784e-31	9.48531252986164e-29	PPP1R3F	X	49269843	49301461	+	4173	protein_coding	protein phosphatase 1 regulatory subunit 3F [Source:HGNC Symbol;Acc:HGNC:14944]	-	750	799	736	220	267	242	3.09935967431508	3.39261799948002	3.02946981436892	0.960266501234063	1.21412003903864	1.02730236589481
ENSG00000169750	633.551984155929	819.657176003118	699.441235957049	2026.92479037361	2217.3903821732	1762.79712096766	717.550132038699	2002.37076450482	-1.48064870107578	8.98779086930306e-31	9.89022777809878e-29	RAC3	17	82031624	82034204	+	1527	protein_coding	Rac family small GTPase 3 [Source:HGNC Symbol;Acc:HGNC:9803]	-	660	828	729	1998	2103	1774	7.45356422423498	9.60788656661966	8.20022353371072	23.8327374980062	26.1335847549994	20.580024406651
ENSG00000152795	7961.63660089284	7589.7482710337	7925.08176818274	13433.7027398035	13357.0619882882	13217.0036674131	7825.48888003643	13335.9227985016	-0.769044910991849	1.47060395606228e-30	1.60890873273935e-28	HNRNPDL	4	82422564	82430408	-	5476	protein_coding	heterogeneous nuclear ribonucleoprotein D like [Source:HGNC Symbol;Acc:HGNC:5037]	-	8294	7667	8260	13242	12668	13301	26.119189183366	24.8083905989594	25.9091883262552	44.0461168702951	43.8978616854491	43.0280991826572
ENSG00000104998	2100.32082020178	2106.55853929304	2179.87721274954	1098.67845243975	1019.59890611578	1095.04082711746	2128.91885741478	1071.10606189099	0.99084523636633	2.80090095244784e-30	3.046704156723e-28	IL27RA	19	14031748	14053216	+	2962	protein_coding	interleukin 27 receptor subunit alpha [Source:HGNC Symbol;Acc:HGNC:17290]	-	2188	2128	2272	1083	967	1102	12.7385900927148	12.7298456174432	13.1752987847616	6.65979536976041	6.19498373461128	6.59064390783629
ENSG00000278259	2503.49026466464	2698.5331664064	2473.46983031176	4819.77961915166	4682.56333201673	4700.12986593971	2558.49775379427	4734.1576057027	-0.887887862750967	2.91026891107954e-30	3.147580553143e-28	MYO19	17	36495633	36543435	-	13075	protein_coding	myosin XIX [Source:HGNC Symbol;Acc:HGNC:26234]	-	2608	2726	2578	4751	4441	4730	3.43973502794148	3.69420269884669	3.38671316050399	6.61851893375489	6.44522118880143	6.40841679936722
ENSG00000196950	4461.74185205569	4242.81480235431	4459.53753735029	8071.17799410032	7754.01277722383	7578.83519820765	4388.03139725343	7801.34198984393	-0.830114420635359	4.22184379447434e-30	4.54016122147817e-28	SLC39A10	2	195575977	195737702	+	6917	protein_coding	solute carrier family 39 member 10 [Source:HGNC Symbol;Acc:HGNC:20861]	-	4648	4286	4648	7956	7354	7627	11.5879721606518	10.9792066221464	11.5421188942885	20.9505043071572	20.1745845604664	19.5329247851134
ENSG00000160014	14156.0471368901	14961.7132344337	14339.9845166173	26692.9154576128	27415.2959233882	24629.475445493	14485.9149626471	26245.8956088313	-0.857435329449003	6.57451179188411e-30	7.03027032118591e-28	CALM3	19	46601074	46610793	+	3667	protein_coding	calmodulin 3 [Source:HGNC Symbol;Acc:HGNC:1449]	-	14747	15114	14946	26312	26001	24786	69.3508629941862	73.0306347269377	70.0085798438456	130.695439409356	134.548199927215	119.736578089347
ENSG00000013563	1390.93458339688	1511.61413980285	1394.08520692125	628.975660676495	646.343463752816	540.564618831121	1432.21131004033	605.294581086811	1.24289354247384	8.63001424967371e-30	9.17642020806598e-28	DNASE1L1	X	154401238	154412112	-	4130	protein_coding	deoxyribonuclease 1 like 1 [Source:HGNC Symbol;Acc:HGNC:2957]	-	1449	1527	1453	620	613	544	6.05030729859838	6.55127081683964	6.04300234198346	2.73438158483694	2.81649622452209	2.33335143822283
ENSG00000164754	21640.5998951686	19946.9711309938	21388.1262441077	36784.9313808544	35795.6186801702	36220.8105165684	20991.89909009	36267.120192531	-0.788821586447385	9.61016837113814e-30	1.01615450704208e-27	RAD21	8	116845935	116874866	-	6192	protein_coding	RAD21 cohesin complex component [Source:HGNC Symbol;Acc:HGNC:9811]	-	22544	20150	22292	36260	33949	36451	62.785466806449	57.6608008624672	61.8379788827885	106.663132704883	104.038669389651	104.282109215979
ENSG00000126790	311.016428585638	320.735416696872	326.214019513575	790.277483333855	884.636486278324	777.061639569737	319.321954932029	817.325203060639	-1.35564646155291	1.01617742567313e-29	1.0685105630953e-27	L3HYPDH	14	59460363	59484430	-	3504	protein_coding	trans-L-3-hydroxyproline dehydratase [Source:HGNC Symbol;Acc:HGNC:20488]	-	324	324	340	779	839	782	1.59455686696235	1.63839072221876	1.66667921522255	4.0494015325565	4.54356362372379	3.95342917231711
ENSG00000115112	8547.19222261272	7973.83883176947	8196.60696677787	14889.4770512079	14889.0963322243	16679.9957568	8239.21267372002	15486.1897134108	-0.910412891292965	1.28804025452398e-29	1.34689159654007e-27	TFCP2L1	2	121216587	121285207	-	9372	protein_coding	transcription factor CP2 like 1 [Source:HGNC Symbol;Acc:HGNC:17925]	CP2	8904	8055	8543	14677	14121	16786	16.3836993893646	15.2289454881438	15.6572442434613	28.5247927061893	28.5911697263773	31.7282592801255
ENSG00000105220	34364.4355769668	37209.2680333396	35994.8386943273	63258.7198341025	61840.2025270843	60242.1507658763	35856.1807682113	61780.357709021	-0.784929533831068	1.32291665550265e-29	1.37576063399443e-27	GPI	19	34359480	34402413	+	10680	protein_coding	glucose-6-phosphate isomerase [Source:HGNC Symbol;Acc:HGNC:4458]	-	35799	37588	37516	62356	58650	60625	57.8041131012361	62.3612099330473	60.3368279311979	106.346812729537	104.206669131482	100.556883707784
ENSG00000280693	1122.15495375497	1193.8484954828	1130.23563231468	479.847560483842	526.142558585082	522.678289531562	1148.74636051749	509.556136200162	1.17276323056438	1.43641312834535e-29	1.48562793880833e-27	SH3PXD2A-AS1	10	103745966	103755423	+	2217	antisense	SH3PXD2A antisense RNA 1 [Source:HGNC Symbol;Acc:HGNC:45242]	-	1169	1206	1178	473	499	526	9.09301520947333	9.63869375717569	9.12676350768754	3.88609067918221	4.27103964856381	4.20292226956681
ENSG00000133121	1779.70511912893	1764.0447918328	1813.36616729605	896.797554900035	863.548608178722	925.120698771643	1785.70535941926	895.1556206168	0.996111260383708	1.47127457629001e-29	1.51341379920875e-27	STARD13	13	33103135	33350630	-	8388	protein_coding	StAR related lipid transfer domain containing 13 [Source:HGNC Symbol;Acc:HGNC:19164]	-	1854	1782	1890	884	819	931	3.8116271126021	3.76431401986169	3.87026392870918	1.91960258428186	1.85278160608514	1.96617679504288
ENSG00000044090	1835.38089955475	1911.54348654833	1781.70421834326	920.130522957389	923.649060762589	935.057548382509	1842.87620148212	926.279044034162	0.992356840568624	1.52520788232308e-29	1.56041132912049e-27	CUL7	6	43037617	43053945	-	5628	protein_coding	cullin 7 [Source:HGNC Symbol;Acc:HGNC:21024]	-	1912	1931	1857	907	876	941	5.85858720322032	6.07945645781996	5.66754549340987	2.93542292066641	2.95358019990179	2.96187578876512
ENSG00000133101	826.497361148871	837.475810264056	827.048484766771	1713.45143690742	1893.6914533443	1667.40336470335	830.340552059899	1758.18208498502	-1.0821524242759	1.7797687058325e-29	1.81105818791891e-27	CCNA1	13	36431520	36442882	+	2400	protein_coding	cyclin A1 [Source:HGNC Symbol;Acc:HGNC:1577]	-	861	846	862	1689	1796	1678	6.18658535550522	6.24590951992506	6.1692621351232	12.8184611234819	14.2001797277516	12.3854565993302
ENSG00000168209	13519.615370988	12506.7014029268	13521.5711088377	23448.6184207686	23664.8168033739	22451.3180107911	13182.6292942508	23188.2510783112	-0.814732791926751	2.03873184502107e-29	2.06348008720395e-27	DDIT4	10	72273920	72276036	+	2058	protein_coding	DNA damage inducible transcript 4 [Source:HGNC Symbol;Acc:HGNC:24944]	-	14084	12634	14093	23114	22444	22594	118.015688784057	108.775745748793	117.623820487024	204.572485251445	206.944381625287	194.481842819452
ENSG00000108107	38923.1300811434	43065.6591604344	38419.3764217121	84617.5158984298	89984.0846388138	74660.5195512432	40136.0552210966	83087.3733628289	-1.04972968766504	2.14137560276018e-29	2.15584127837457e-27	RPL28	19	55385345	55403250	+	6933	protein_coding	ribosomal protein L28 [Source:HGNC Symbol;Acc:HGNC:10330]	-	40548	43504	40043	83410	85342	75135	100.857299858135	111.184579354703	99.2070662459631	219.136339945901	233.582534643701	191.978413152968
ENSG00000143486	3241.67431893117	3202.40454634069	3168.11380127596	6780.76341284144	6753.3929613977	5780.26541864087	3204.06422218261	6438.14059762667	-1.00668725508622	2.15377707266244e-29	2.15685389705196e-27	EIF2D	1	206571292	206612463	-	8064	protein_coding	eukaryotic translation initiation factor 2D [Source:HGNC Symbol;Acc:HGNC:6583]	-	3377	3235	3302	6684	6405	5817	7.22170328851457	7.10821136474079	7.0333746168161	15.0974432161452	15.0718778429991	12.7784992476701
ENSG00000124486	14959.5062440697	14789.466436578	14819.711015902	8321.75378149886	7755.06717112881	8728.52869818487	14856.2278988499	8268.44988360418	0.845328768533366	3.22749420405833e-29	3.2150938315901e-27	USP9X	X	41085635	41236579	+	13962	protein_coding	ubiquitin specific peptidase 9 X-linked [Source:HGNC Symbol;Acc:HGNC:12632]	-	15584	14940	15446	8203	7355	8784	19.2482125311147	18.9600523056362	19.0022749064224	10.7014483713771	9.99617369617751	11.1448954946689
ENSG00000145882	1411.09305562002	1419.55119612134	1390.24739492697	696.945611104439	619.983616128313	607.141511223925	1406.96388222278	641.356912818892	1.13335253186481	3.39216146041224e-29	3.36143664718442e-27	PCYOX1L	5	149358007	149369653	+	6069	protein_coding	prenylcysteine oxidase 1 like [Source:HGNC Symbol;Acc:HGNC:28477]	-	1470	1434	1449	687	588	611	4.17695019360636	4.18666856052443	4.10098752228423	2.06185007214711	1.8384801244305	1.7834271744287
ENSG00000232677	3779.23357821499	3983.45468144511	3990.36502104988	7223.07532905911	6761.82811263754	6917.04101412396	3917.68442690333	6967.31481860687	-0.830634866395448	3.60974516939122e-29	3.55841910526394e-27	LINC00665	19	36313067	36331718	-	7201	lincRNA	long intergenic non-protein coding RNA 665 [Source:HGNC Symbol;Acc:HGNC:44323]	-	3937	4024	4159	7120	6413	6961	9.42826331984438	9.90151679413259	9.92049424173585	18.0096248126562	16.8992402244437	17.1241936278426
ENSG00000234745	1853.61951728045	2006.57620260667	1847.90647524455	833.899988832386	895.180425328125	718.434226865626	1902.70073171056	815.838213675379	1.22206188498664	4.07395885153215e-29	3.99522379186264e-27	HLA-B	6	31269491	31357188	-	3051	protein_coding	major histocompatibility complex, class I, B [Source:HGNC Symbol;Acc:HGNC:4932]	-	1931	2027	1926	822	849	723	10.9143823949701	11.7719418554903	10.8430453722881	4.90735066614834	5.28036851864017	4.19785464566764
ENSG00000261115	374.371627001231	326.674961450518	315.660036529313	86.2305341250034	74.8619672535888	83.4695367312761	338.902208327021	81.5206793699561	2.05495247040772	4.2630906691176e-29	4.15915036569014e-27	TMEM178B	7	141074232	141480380	+	10656	protein_coding	transmembrane protein 178B [Source:HGNC Symbol;Acc:HGNC:44112]	-	390	330	329	85	71	84	0.631145506651347	0.548726956098457	0.530321074615793	0.145292165455325	0.126433711635261	0.139642103204123
ENSG00000179046	479.003697111831	490.012442175777	583.347423130159	164.345253273536	144.451964982277	156.008538890599	517.454520805922	154.935252382137	1.7394253343932	4.54993119180588e-29	4.4162332137082e-27	TRIML2	4	188091273	188109603	-	3050	protein_coding	tripartite motif family like 2 [Source:HGNC Symbol;Acc:HGNC:26378]	-	499	495	608	162	137	157	2.82136845138251	2.87568907091074	3.42405663823049	0.967459197858806	0.852352969163663	0.911866204229788
ENSG00000184500	612.433584684065	604.843640746262	647.630774034304	225.213865597068	224.585901760766	181.844347878851	621.635999821544	210.548038412229	1.56276888411154	6.52975604943261e-29	6.3055455483475e-27	PROS1	3	93873033	93980003	-	5444	protein_coding	protein S [Source:HGNC Symbol;Acc:HGNC:9456]	-	638	611	675	222	213	183	2.0209783525704	1.98865598234205	2.12972170108721	0.74276655562608	0.742438077434977	0.595476024432738
ENSG00000129219	800.579325433401	737.493473577685	804.981065799676	1849.39133776331	1591.08040261501	1718.08129771877	781.017954936921	1719.51767936569	-1.13855917745007	7.87117272069358e-29	7.56231909058718e-27	PLD2	17	4807096	4823434	+	4888	protein_coding	phospholipase D2 [Source:HGNC Symbol;Acc:HGNC:9068]	-	834	745	839	1823	1509	1729	2.94234743209074	2.7006085781617	2.94827482125934	6.79317736933816	5.8581001632589	6.26606799271266
ENSG00000204519	500.122096583696	466.254263161194	520.023525224582	1090.56263746328	1097.62405508431	1113.9208413781	495.466628323157	1100.70251130856	-1.15137580158932	8.47434226902054e-29	8.10070081443191e-27	ZNF551	19	57681969	57717301	+	4709	protein_coding	zinc finger protein 551 [Source:HGNC Symbol;Acc:HGNC:25108]	zf-C2H2	521	471	542	1075	1041	1121	1.907955021391	1.77226550268745	1.97700512898691	4.15812227830024	4.1948920528683	4.21704493979121
ENSG00000132329	713.225945799781	682.057722543658	637.076791050041	231.300726829421	263.598476245031	210.661211750363	677.453486464493	235.186804941605	1.52725057101394	9.27783222665496e-29	8.82419751527128e-27	RAMP1	2	237858893	237912114	+	1234	protein_coding	receptor activity modifying protein 1 [Source:HGNC Symbol;Acc:HGNC:9843]	-	743	689	664	228	250	212	10.3832366777323	9.89328749089823	9.2425140532292	3.36540371666473	3.84435601383722	3.04335075026572
ENSG00000095321	1103.91633602927	1135.44297207195	1044.84431544201	491.00680607649	471.314075526116	506.779330154176	1094.73454118108	489.700070585594	1.16028472999051	1.20510870526853e-28	1.14045462323087e-26	CRAT	9	129094810	129111189	-	3803	protein_coding	carnitine O-acetyltransferase [Source:HGNC Symbol;Acc:HGNC:2342]	-	1150	1147	1089	484	447	510	5.21471543835721	5.3440887237989	4.91856884153553	2.318123229353	2.23038557824937	2.37561007096214
ENSG00000119888	2442.05492074649	2662.89589788453	2525.2802922345	5691.21525225022	6050.11222677595	4852.16366498596	2543.41037028851	5531.16371467071	-1.1207793054671	1.56501702668892e-28	1.47368543602693e-26	EPCAM	2	47345158	47387601	+	2519	protein_coding	epithelial cell adhesion molecule [Source:HGNC Symbol;Acc:HGNC:11529]	-	2544	2690	2632	5610	5738	4883	17.4159848780269	18.9217229719081	17.9471262282045	40.5650650242432	43.2246143268426	34.3391755385816
ENSG00000131080	1161.51197095254	1126.53365494148	1092.81696537048	502.166051669137	495.565135340658	537.583563947861	1126.95419708817	511.771583652552	1.13859111540328	1.63092979362089e-28	1.52814892098329e-26	EDA2R	X	66595637	66639298	-	3579	protein_coding	ectodysplasin A2 receptor [Source:HGNC Symbol;Acc:HGNC:17756]	-	1210	1138	1139	495	470	541	5.83019084821062	5.63400374023785	5.46637253421861	2.51919034554678	2.49192467270781	2.67773055187348
ENSG00000169710	127931.424291559	137560.846418562	129581.803080778	279643.593213642	248414.149619412	318585.335373981	131691.3579303	282214.359402345	-1.09963326956684	1.94931933381969e-28	1.81747620843376e-26	FASN	17	82078333	82098332	-	9364	protein_coding	fatty acid synthase [Source:HGNC Symbol;Acc:HGNC:3594]	-	133272	138961	135058	275653	235599	320610	245.435064826488	262.94692296688	247.739986217285	536.190112326357	477.431190820154	606.522569429229
ENSG00000148672	13550.3330429471	13964.8596399468	14011.8515911066	25058.593216726	24775.093585318	22766.3161434555	13842.3480913335	24200.0009818332	-0.80590950276366	3.16717831540029e-28	2.93848941056771e-26	GLUD1	10	87050486	87094866	-	3519	protein_coding	glutamate dehydrogenase 1 [Source:HGNC Symbol;Acc:HGNC:4335]	-	14116	14107	14604	24701	23497	22911	69.1753686583923	71.0316604270498	71.2836218009144	127.853538325013	126.704459493381	115.333663018738
ENSG00000131473	32281.393447242	32152.7355997358	33097.2906386479	55582.1733432331	52086.0045121132	55405.8860602678	32510.4732285419	54358.0213052047	-0.741592477474424	4.3979576242508e-28	4.0604948270339e-26	ACLY	17	41866908	41930542	-	5217	protein_coding	ATP citrate lyase [Source:HGNC Symbol;Acc:HGNC:115]	-	33629	32480	34496	54789	49399	55758	111.1609413718	110.314284156768	113.575616363892	191.289010137836	179.678482595967	189.329225299829
ENSG00000158555	1107.75604502415	1242.35477763758	1091.85751237191	433.181624369135	394.343320462566	501.810905348743	1147.32277834455	443.111950060148	1.37178575400527	6.83376312678204e-28	6.27876867478658e-26	GDPD5	11	75434640	75525903	-	9867	protein_coding	glycerophosphodiester phosphodiesterase domain containing 5 [Source:HGNC Symbol;Acc:HGNC:28804]	-	1154	1255	1138	427	374	505	2.01687870284626	2.25369512315382	1.9810449680811	0.788243193943283	0.719258866963454	0.906645597313654
ENSG00000172216	11967.413009806	12373.0616459698	11991.2435761196	20629.387193317	19894.304199165	19670.9874896707	12110.5727439651	20064.8929607176	-0.728413964326328	7.72867224635821e-28	7.06669466699623e-26	CEBPB	20	50190734	50192689	+	1956	protein_coding	CCAAT enhancer binding protein beta [Source:HGNC Symbol;Acc:HGNC:1834]	C/EBP	12467	12499	12498	20335	18868	19796	109.913796380416	113.22517090827	109.751096984854	189.361990030042	183.044113779234	179.2833265137
ENSG00000146833	1025.20230163414	978.045036100339	1028.53361446633	2023.88135975743	1931.64963392359	1909.86249520848	1010.5936507336	1955.13116296317	-0.951980789153346	8.41447001561544e-28	7.65676317238238e-26	TRIM4	7	99876958	99919600	-	4891	protein_coding	tripartite motif containing 4 [Source:HGNC Symbol;Acc:HGNC:16275]	-	1068	988	1072	1995	1832	1922	3.76558702911175	3.57928144511251	3.76473422732624	7.42955359449754	7.10765856324649	6.96124674049104
ENSG00000005238	1549.32257943586	1401.7325618604	1418.07153188548	696.945611104439	692.736795571942	705.5163223715	1456.37555772725	698.399576349294	1.06026395104793	8.75097514734979e-28	7.92486634516218e-26	FAM214B	9	35104112	35116341	-	6409	protein_coding	family with sequence similarity 214 member B [Source:HGNC Symbol;Acc:HGNC:25666]	-	1614	1416	1478	687	657	710	4.34282529034374	3.91479972432999	3.96115067408271	1.95246810545495	1.94524294332742	1.96245354140685
ENSG00000117525	8490.55651493817	8721.23154660323	8764.60314193092	4208.05006530017	3957.14032539041	4816.39100638685	8658.79706782411	4327.19379902581	1.00062819565075	9.80538471663821e-28	8.8374531681815e-26	F3	1	94529225	94541800	-	2875	protein_coding	coagulation factor III, tissue factor [Source:HGNC Symbol;Acc:HGNC:3541]	-	8845	8810	9135	4148	3753	4847	53.0541166193667	54.2968489626048	54.5767791992095	26.2795776613868	24.77076766608	29.8652722244263
ENSG00000149527	631.632129658487	581.085461731679	619.806637075793	205.938805027949	139.179995457376	192.774882450804	610.841409488653	179.297894312043	1.76717237990141	9.98192845866783e-28	8.95393175057848e-26	PLCH2	1	2425980	2505530	+	10781	protein_coding	phospholipase C eta 2 [Source:HGNC Symbol;Acc:HGNC:29037]	-	658	587	646	203	132	194	1.05250931230415	0.964751855463087	1.02922581794506	0.342968689976009	0.232334463364036	0.31876746661694
ENSG00000162458	6590.8604897191	6945.30766526314	6494.53734731586	3931.0978792281	3791.60048230853	3798.85760623415	6676.90183409937	3840.51865592359	0.797845532684992	1.09576621127718e-27	9.78281466077508e-26	FBLIM1	1	15756607	15786594	+	4716	protein_coding	filamin binding LIM protein 1 [Source:HGNC Symbol;Acc:HGNC:24686]	-	6866	7016	6769	3875	3596	3823	25.1066692974314	26.3604215567913	24.6540298569803	14.9663326248099	14.4692039139832	14.3602436498192
ENSG00000276600	2179.99478184563	2277.81541302316	2244.16056365369	1158.53258789122	1206.22662729726	1085.10397750659	2233.99025284082	1149.95439756502	0.958247628849897	1.2937315975065e-27	1.1495989646012e-25	RAB7B	1	205976740	206003461	-	3686	protein_coding	RAB7B, member RAS oncogene family [Source:HGNC Symbol;Acc:HGNC:30513]	-	2271	2301	2339	1142	1144	1092	10.6248034032925	11.0610881928921	10.8996384141562	5.64323655751493	5.88937819567005	5.2480578601901
ENSG00000174469	816.89808866166	846.385127394524	801.143253805399	356.081382092661	354.276352073322	358.72027095227	821.475489953861	356.359335039418	1.20476637594993	1.9870105617543e-27	1.7573901356226e-25	CNTNAP2	7	146116002	148420998	+	16666	protein_coding	contactin associated protein like 2 [Source:HGNC Symbol;Acc:HGNC:13830]	-	851	855	835	351	336	361	0.880556611120463	0.909015533308298	0.860582078883171	0.383612916467675	0.382566246941376	0.38371354631276
ENSG00000091436	15972.2294914705	15250.7710791112	15824.2583054041	9286.52128682684	9085.71227921373	9634.76938269587	15682.4196253286	9335.66764957881	0.748304616507844	2.01856478234392e-27	1.77699421560109e-25	MAP3K20	2	173075435	173268010	+	13799	protein_coding	mitogen-activated protein kinase kinase kinase 20 [Source:HGNC Symbol;Acc:HGNC:17797]	-	16639	15406	16493	9154	8617	9696	20.7940319323753	19.7823939475449	20.5300139395259	12.0831669527218	11.8496965466206	12.4473327405552
ENSG00000143162	11335.7808801475	11461.3415262851	11427.0852129608	24586.8614712186	24956.4493369746	20257.2616167118	11408.0692064645	23266.8574749683	-1.02820479942423	2.1290546974173e-27	1.86558417861191e-25	CREG1	1	167529117	167553805	-	3286	protein_coding	cellular repressor of E1A stimulated genes 1 [Source:HGNC Symbol;Acc:HGNC:2351]	-	11809	11578	11910	24236	23669	20386	61.973305789453	62.4313251763919	62.2560270706073	134.341708583898	136.681929536856	109.899512970015
ENSG00000184428	2028.32627654769	2015.48551973714	1942.89232210291	3493.85834737073	3635.55018437147	3822.70604530023	1995.56803946258	3650.70485901414	-0.871424465615057	2.46255217692147e-27	2.14786751394436e-25	TOP1MT	8	143304384	143359979	-	6441	protein_coding	DNA topoisomerase I mitochondrial [Source:HGNC Symbol;Acc:HGNC:29787]	-	2113	2036	2025	3444	3448	3847	5.65724903936185	5.60094156674382	5.40018860769389	9.73929064207543	10.1581052551263	10.5803538907295
ENSG00000167536	232.302394190507	243.521334899477	226.430907662364	657.381013094144	721.205431006405	586.274127041106	234.08487891745	654.953523713885	-1.48415910177308	3.76220122204592e-27	3.26638451970932e-25	DHRS13	17	28897781	28903071	-	2944	protein_coding	dehydrogenase/reductase 13 [Source:HGNC Symbol;Acc:HGNC:28326]	-	242	246	236	648	684	590	1.41754436452078	1.4805867849036	1.37692852556845	4.00917194764859	4.4087659777383	3.55014027128804
ENSG00000105698	5340.07528463551	5757.39871453398	5251.08626117	9396.08478900919	9406.24802632769	9621.85147820174	5449.52008677983	9474.72809784621	-0.798001241207933	4.1526934224984e-27	3.58895106884143e-25	USF2	19	35268978	35279821	+	4952	protein_coding	upstream transcription factor 2, c-fos interacting [Source:HGNC Symbol;Acc:HGNC:12594]	bHLH	5563	5816	5473	9262	8921	9683	19.3725826936081	20.8103952656906	18.9837502664255	34.0676065864811	34.1846906294921	34.638621710393
ENSG00000106144	1235.42636910406	1192.85857135719	1265.51850511296	2279.52953151627	2269.05568351723	2270.57013608293	1231.26781519141	2273.05178370547	-0.884414519318565	4.69292180007173e-27	4.03740595045262e-25	CASP2	7	143288215	143307696	+	8020	protein_coding	caspase 2 [Source:HGNC Symbol;Acc:HGNC:1503]	-	1287	1205	1319	2247	2152	2285	2.76734482696924	2.66225251463883	2.82492958655363	5.10324227521139	5.09174504286967	5.04711433504491
ENSG00000204682	1471.56847228945	1367.08521746414	1433.42277986259	646.221767501496	708.552704146643	702.53526748824	1424.02548987206	685.76991304546	1.05431769631664	5.95037397672855e-27	5.09605105237743e-25	CASC10	10	21492658	21497262	-	3801	protein_coding	cancer susceptibility 10 [Source:HGNC Symbol;Acc:HGNC:31448]	-	1533	1381	1494	637	672	707	6.95510009743594	6.43772433683298	6.75133919199971	3.05252370649696	3.35482718838462	3.29498051885592
ENSG00000158473	208.30421297248	214.813535256856	227.390360660933	43.6225054985311	30.5774232444236	36.7663435602049	216.836036296756	36.9887574343866	2.54980136962225	6.08429787864554e-27	5.18727504275334e-25	CD1D	1	158179947	158184896	+	2253	protein_coding	CD1d molecule [Source:HGNC Symbol;Acc:HGNC:1637]	-	217	217	237	43	29	37	1.66095414045803	1.70661323540085	1.80685937824487	0.347636001926601	0.244250553592861	0.290918834752055
ENSG00000161249	2695.47571440886	3035.107369113	2709.49526795982	5930.63179405612	6657.4431160445	5405.64618831121	2813.35945049389	5997.90703280394	-1.09214917811109	6.77649856183995e-27	5.75151516950425e-25	DMKN	19	35497220	35513658	-	7444	protein_coding	dermokine [Source:HGNC Symbol;Acc:HGNC:25063]	-	2808	3066	2824	5846	6314	5440	6.50503800858579	7.29797469830154	6.51621683933166	14.3044093308903	16.0952217180378	12.9456494355995
ENSG00000111846	282.218611124005	282.128375798175	303.187147547911	67.9699504279439	71.6987855386485	75.5200570425831	289.178044823364	71.7295976697251	2.01113352522117	7.10070050759968e-27	5.99977493336336e-25	GCNT2	6	10492223	10629368	+	9072	protein_coding	glucosaminyl (N-acetyl) transferase 2 (I blood group) [Source:HGNC Symbol;Acc:HGNC:4204]	-	294	285	316	67	68	76	0.558860465718628	0.556645093993096	0.598303083360627	0.134520738809991	0.142234392342641	0.148402718900224
ENSG00000130881	1909.29529770628	2344.14032943887	2165.485417771	4472.82852890753	4920.85635454224	4319.54852584354	2139.64034830538	4571.07780309777	-1.09519062910785	8.66314604545828e-27	7.2874384534395e-25	LRP3	19	33177603	33208867	+	5095	protein_coding	LDL receptor related protein 3 [Source:HGNC Symbol;Acc:HGNC:6695]	-	1989	2368	2257	4409	4667	4347	6.73208660378242	8.23519859864422	7.60894720348992	15.7620751284198	17.3817045287204	15.1139074637305
ENSG00000119227	421.408062188565	495.951986929423	401.051353401984	136.954377727947	129.690450312555	125.204305096914	439.470467506657	130.616377712472	1.75027014688781	9.58308804226634e-27	8.02562422017589e-25	PIGZ	3	196946343	196969060	-	3211	protein_coding	phosphatidylinositol glycan anchor biosynthesis class Z [Source:HGNC Symbol;Acc:HGNC:30596]	-	439	501	418	135	123	126	2.35767161103809	2.76461071934238	2.236007089159	0.765792212568608	0.726881400800051	0.695122820808065
ENSG00000182749	1974.57035061931	2037.2638505005	1950.56794609147	1063.17176191769	1078.64496479467	1045.35657906312	1987.46738240376	1062.39110192516	0.90365804307491	1.10676492218712e-26	9.22807915516985e-25	PAQR7	1	25861210	25871253	-	3297	protein_coding	progestin and adipoQ receptor family member 7 [Source:HGNC Symbol;Acc:HGNC:23146]	-	2057	2058	2033	1048	1023	1052	10.7590628382675	11.0602002611493	10.5914551475444	5.78975009087178	5.88783237301773	5.65233768373043
ENSG00000134824	16576.9836581648	17755.2791168985	16639.7933541881	29409.6845209865	28679.5142154594	27806.2862660869	16990.6853764171	28631.8283341776	-0.752883359493269	1.25696202575261e-26	1.04344387111489e-24	FADS2	11	61792980	61867354	+	11026	protein_coding	fatty acid desaturase 2 [Source:HGNC Symbol;Acc:HGNC:3575]	-	17269	17936	17343	28990	27200	27983	27.0089873107579	28.8233313520398	27.0173927332548	47.8903167961455	46.8111883668578	44.9580629794167
ENSG00000165512	178.546468262125	134.629681082638	133.363966801138	4.05790748823545	6.32636342988075	3.97473984434648	148.846705381967	4.78633692082089	4.96522712594534	1.47803484423217e-26	1.22160548020884e-24	ZNF22	10	45000475	45005326	+	2551	protein_coding	zinc finger protein 22 [Source:HGNC Symbol;Acc:HGNC:13012]	zf-C2H2	186	136	139	4	6	4	1.2573656308849	0.944637141001369	0.935926063423151	0.0285605795206853	0.0446313005510793	0.0277767122462364
ENSG00000198467	18220.3791079753	17468.2011204723	17748.9210205342	9279.41994872243	9796.37377117033	10652.3027828486	17812.5004163272	9909.36550091377	0.846007470566512	1.73360270368911e-26	1.42660427707494e-24	TPM2	9	35681992	35690121	-	3248	protein_coding	tropomyosin 2 [Source:HGNC Symbol;Acc:HGNC:12011]	-	18981	17646	18499	9147	9291	10720	100.777172236011	96.2646467775894	97.8294094135909	51.2956032061216	54.28066880309	58.4669005786945
ENSG00000176170	1174.95095243463	1392.82324472994	1227.14038517019	531.585880958845	573.590284309188	486.905630932444	1264.97152744492	530.693932066825	1.25345337793509	1.81659527915714e-26	1.48842852158473e-24	SPHK1	17	76376584	76387860	+	4416	protein_coding	sphingosine kinase 1 [Source:HGNC Symbol;Acc:HGNC:11240]	-	1224	1407	1279	524	544	490	4.77981901425187	5.64548944812838	4.97483498362162	2.16132314873236	2.33759131763122	1.96561438749281
ENSG00000130707	7035.30680587698	6877.99282472182	7117.22234338736	12344.1545792123	12496.6765618244	11388.6233390137	7010.17399132872	12076.4848266835	-0.784642411086168	2.81274691914801e-26	2.29469228184114e-24	ASS1	9	130444929	130501274	+	3050	protein_coding	argininosuccinate synthase 1 [Source:HGNC Symbol;Acc:HGNC:758]	-	7329	6948	7418	12168	11852	11461	41.4384957518686	40.3642175044198	41.7757436552529	72.6669353058392	73.737864164436	66.5662329087745
ENSG00000176406	425.247771183449	482.093049170916	372.267763444904	91.3029184852977	126.527268597615	112.286400602788	426.536194599756	110.0388625619	1.95529914816612	3.46826964423237e-26	2.81733646164747e-24	RIMS2	8	103500748	104256094	+	13619	protein_coding	regulating synaptic membrane exocytosis 2 [Source:HGNC Symbol;Acc:HGNC:17283]	-	443	487	388	90	120	113	0.560941544309778	0.633607498952705	0.489354634402252	0.120369033191757	0.167199423901613	0.146982127950599
ENSG00000134901	563.477294999288	513.77062119036	584.306876128728	1246.79207576034	1300.06768484049	1146.71244509396	553.851597439459	1231.1907352316	-1.15209538250527	3.98481638913377e-26	3.22310341013397e-24	KDELC1	13	102784281	102799007	-	2367	protein_coding	KDEL motif containing 1 [Source:HGNC Symbol;Acc:HGNC:19350]	-	587	519	609	1229	1233	1154	4.27660306411952	3.88513100143654	4.41932798754337	9.45738584084099	9.88470173364704	8.63652148848037
ENSG00000234327	1501.32621699981	1591.79799397707	1608.04322560221	674.627119919144	713.824673671544	537.583563947861	1567.05581219303	642.011785846183	1.28789633409485	4.24788124976795e-26	3.42126163465353e-24	AC012146.1	17	5111468	5115004	+	2006	processed_transcript	uncharacterized LOC101928000 [Source:NCBI gene;Acc:101928000]	-	1564	1608	1676	665	677	541	13.4451273302186	14.2033792353995	14.3509379126655	6.03820980902085	6.40407619614729	4.77746642330766
ENSG00000134508	418.528280442402	422.697601634458	419.280960374801	920.130522957389	881.473304563384	930.089123577076	420.168947483887	910.564317032616	-1.11593595014862	6.98789205157332e-26	5.60423020593764e-24	CABLES1	18	23134564	23260467	+	6654	protein_coding	Cdk5 and Abl enzyme substrate 1 [Source:HGNC Symbol;Acc:HGNC:25097]	-	436	427	437	907	836	936	1.12995927733088	1.13705545430275	1.12806945620993	2.48280135219575	2.38408772372637	2.49186413405394
ENSG00000115902	472.284206370783	477.143428542878	524.820790217429	1066.21519253387	1139.79981128351	1037.40709937443	491.416141710363	1081.14070106394	-1.13726984171244	7.47445652933278e-26	5.96915775234943e-24	SLC1A4	2	64988477	65023865	+	6939	protein_coding	solute carrier family 1 member 4 [Source:HGNC Symbol;Acc:HGNC:10942]	-	492	482	547	1051	1081	1044	1.22272084106088	1.23079781913264	1.35402797981845	2.75881965389425	2.95615741869562	2.66523138166579
ENSG00000166402	426.20769843217	345.483519837063	394.335182411999	967.810935944156	1022.76208783072	1263.96727050218	388.675466893744	1084.84676475902	-1.48076744067133	8.55114869781724e-26	6.80031896653726e-24	TUB	11	8019244	8106112	+	6722	protein_coding	tubby bipartite transcription factor [Source:HGNC Symbol;Acc:HGNC:12406]	Tub	444	349	411	954	970	1272	1.13905202754876	0.919948437523384	1.05022055398755	2.58504048619584	2.73824294045991	3.35212272463068
ENSG00000172893	14985.4242797852	17365.2490114091	15250.5054122597	32987.7444487381	34971.0826464758	29044.4177276008	15867.059567818	32334.4149409382	-1.02703665918573	9.3012163636873e-26	7.36586285002132e-24	DHCR7	11	71428193	71452868	-	4160	protein_coding	7-dehydrocholesterol reductase [Source:HGNC Symbol;Acc:HGNC:2860]	-	15611	17542	15895	32517	33167	29229	64.7137389337925	74.7175019084325	65.6303018278935	142.375290460534	151.290483455864	124.466344185554
ENSG00000213015	974.326157451921	1083.96691754036	984.398776532142	2322.13756014274	1999.13084384232	2048.97838976061	1014.23061717481	2123.41559791522	-1.06617902453842	1.08564668814941e-25	8.5521357272313e-24	ZNF580	19	55635016	55643469	+	2692	protein_coding	zinc finger protein 580 [Source:HGNC Symbol;Acc:HGNC:29473]	zf-C2H2	1015	1095	1026	2289	1896	2062	6.50204672596859	7.20735030436169	6.54650501853363	15.4877460809609	13.3647865806218	13.5689084549208
ENSG00000119574	1629.95646832844	1762.06494358158	1512.09792574528	3075.89387608247	3194.81353208978	3117.18972292873	1634.7064458851	3129.29904370033	-0.936901284928423	1.08895477902612e-25	8.5521357272313e-24	ZBTB45	19	58513530	58538911	-	3418	protein_coding	zinc finger and BTB domain containing 45 [Source:HGNC Symbol;Acc:HGNC:23715]	ZBTB	1698	1780	1576	3032	3030	3137	8.56692030806194	9.22750971740482	7.91993021111449	16.1575169908746	16.8216782011207	16.258248877505
ENSG00000115839	7463.43435880659	7501.64502385462	7290.88333612841	4434.27840776929	4494.88121693027	4160.55893206968	7418.65423959654	4363.23951892308	0.765813226222042	1.10433472767483e-25	8.63708404574441e-24	RAB3GAP1	2	135052265	135176394	+	6629	protein_coding	RAB3 GTPase activating protein catalytic subunit 1 [Source:HGNC Symbol;Acc:HGNC:17063]	-	7775	7578	7599	4371	4263	4187	20.2260687052101	20.2555084491171	19.6899958866534	12.0102008470214	12.2029846273907	11.1888705400665
ENSG00000187800	188.145740749337	218.773231759286	192.850052712437	24.3474449294127	9.48954514482112	28.816863871512	199.92300840702	20.8846179819153	3.25141910949005	1.29088427763815e-25	1.00545542069371e-23	PEAR1	1	156893698	156916434	+	5530	protein_coding	platelet endothelial aggregation receptor 1 [Source:HGNC Symbol;Acc:HGNC:33631]	-	196	221	201	24	9	29	0.61120942073531	0.708114862274602	0.624321262630627	0.0790503128650287	0.0308827615838526	0.0928975314314794
ENSG00000187372	240.941739428997	179.176266734981	184.214975725313	31.4487830338248	16.870302479682	26.8294939493387	201.444327296431	25.0495264876152	3.00418316135376	2.00934538910055e-25	1.55864263030762e-23	PCDHB13	5	141213919	141218979	+	5061	protein_coding	protocadherin beta 13 [Source:HGNC Symbol;Acc:HGNC:8684]	-	251	181	192	31	16	27	0.855256697134986	0.633692846902645	0.651631531937914	0.111568819851576	0.0599904881542795	0.0945058589895291
ENSG00000165175	4623.96955708956	4972.38888292713	4810.69733482667	8652.47324179005	8200.02139903043	8002.14499163055	4802.35192494779	8284.87987748367	-0.7867609474738	2.2111140986626e-25	1.70815332838314e-23	MID1IP1	X	38801432	38806537	+	3790	protein_coding	MID1 interacting protein 1 [Source:HGNC Symbol;Acc:HGNC:20715]	-	4817	5023	5014	8529	7777	8053	21.917778608639	23.4833761998417	22.7238712294592	40.9898554847718	38.937820572033	37.640015722099
ENSG00000169991	2333.58314164101	2278.80533714877	2327.63297452922	1147.37334229857	1224.15132368192	1296.75887421804	2313.34048443966	1222.76118006618	0.919770056967344	2.29429132700273e-25	1.76520536366588e-23	IFFO2	1	18904281	18956686	-	6188	protein_coding	intermediate filament family orphan 2 [Source:HGNC Symbol;Acc:HGNC:27006]	-	2431	2302	2426	1131	1161	1305	6.774757482385	6.59161117828948	6.73407100629264	3.32912255098862	3.56025139480816	3.73586792125463
ENSG00000111319	14162.7666276312	14068.8016731356	13445.7743219507	24485.4137840127	22893.0004649285	26129.9397367338	13892.4475409059	24502.7846618916	-0.818665666443724	2.49612104210728e-25	1.91271590947224e-23	SCNN1A	12	6346843	6377730	-	5876	protein_coding	sodium channel epithelial 1 alpha subunit [Source:HGNC Symbol;Acc:HGNC:10599]	-	14754	14212	14014	24136	21712	26296	43.2999197515786	42.8558367477152	40.9654307639949	74.8171210768815	70.1159453309621	79.2755403656468
ENSG00000116016	17376.6030563494	16786.1433979286	17466.8418389548	9392.02688152096	8586.98396215813	10151.4855624609	17209.862764411	9376.83213538	0.876016485693744	2.61924724275962e-25	1.9989714743432e-23	EPAS1	2	46293667	46386703	+	7302	protein_coding	endothelial PAS domain protein 1 [Source:HGNC Symbol;Acc:HGNC:3374]	Others	18102	16957	18205	9258	8144	10216	42.7507591754654	41.1475288920627	42.8238840593212	23.0936633494792	21.1638505915288	24.7839407791209
ENSG00000136997	25307.5219852832	25505.3950962806	25975.2710302677	43691.4899258311	40310.5333812951	44087.8143534912	25596.0627039438	42696.6125535391	-0.738208184201293	2.64949291686841e-25	2.01393383283407e-23	MYC	8	127735434	127741434	+	3001	protein_coding	MYC proto-oncogene, bHLH transcription factor [Source:HGNC Symbol;Acc:HGNC:7553]	bHLH	26364	25765	27073	43068	38231	44368	151.497130515184	152.125044636061	154.955711237034	261.400366208832	241.739941699465	261.899798231301
ENSG00000082212	4349.43036395533	4253.70396773599	4230.22827069222	7561.91060432677	7782.4814126583	6994.54844108872	4277.78753412784	7446.31348602459	-0.799610583179648	3.1617138780812e-25	2.39367034281772e-23	ME2	18	50878734	50954257	+	16243	protein_coding	malic enzyme 2 [Source:HGNC Symbol;Acc:HGNC:6984]	-	4531	4297	4409	7454	7381	7039	4.81046342914274	4.68743951364852	4.66241636475921	8.3587363466582	8.62278805758925	7.67672578811965
ENSG00000155363	4207.3611311446	4297.26062926273	4219.67428770796	2468.22222971922	2399.80052773476	2560.72614472022	4241.43201603843	2476.24963405807	0.776292019870109	3.44463583410471e-25	2.59747499729482e-23	MOV10	1	112673141	112700746	+	6509	protein_coding	Mov10 RISC complex RNA helicase [Source:HGNC Symbol;Acc:HGNC:7200]	-	4383	4341	4398	2433	2276	2577	11.6122478982698	11.8171318604114	11.6058820730911	6.80840402992907	6.63524153680565	7.01344594433724
ENSG00000175772	240.941739428997	279.158603421352	271.525198595123	62.8975660676495	65.3724221087677	60.6147826262838	263.875180481824	62.961590267567	2.06767340371242	3.84633845700003e-25	2.88887491966824e-23	LINC01106	2	110375138	110384442	-	2774	lincRNA	long intergenic non-protein coding RNA 1106 [Source:HGNC Symbol;Acc:HGNC:26769]	-	251	282	283	62	62	61	1.56036558911325	1.80127167121126	1.75233517489034	0.407101512089999	0.424115342331158	0.389542354844007
ENSG00000068079	693.067473576638	690.967039674126	630.360620060056	254.633694886775	284.686354344634	274.257049259907	671.46504443694	271.192366163772	1.30817616199753	3.97242998368795e-25	2.97178586170995e-23	IFI35	17	43006725	43014456	+	1973	protein_coding	interferon induced protein 35 [Source:HGNC Symbol;Acc:HGNC:5399]	-	722	698	657	251	270	276	6.31057905653114	6.26851839536968	5.71972941829681	2.31720319661357	2.59678162532242	2.47806848092767
ENSG00000163359	357.092936524251	404.878967373521	388.578464420583	117.679317158828	82.2427245884497	111.292715641701	383.516789439451	103.738252462993	1.88460392663609	4.05631110805365e-25	3.02259056465084e-23	COL6A3	2	237324003	237414375	-	19633	protein_coding	collagen type VI alpha 3 chain [Source:HGNC Symbol;Acc:HGNC:2213]	-	372	409	405	116	78	112	0.326749831853244	0.369124786448254	0.354328068274398	0.107618963600101	0.0753887750305833	0.10105613010361
ENSG00000182795	10211.7060718951	10813.9311481378	10374.5652735303	5689.18629850611	4998.88150351077	5959.12871163646	10466.734164521	5549.06550455111	0.915402676344885	4.35621367104121e-25	3.23333553536459e-23	C1orf116	1	207018521	207032756	-	5502	protein_coding	chromosome 1 open reading frame 116 [Source:HGNC Symbol;Acc:HGNC:28667]	-	10638	10924	10813	5608	4741	5997	33.342526068754	35.1801488540138	33.7569201836348	18.5654252593402	16.3511431168427	19.3083325364447
ENSG00000167747	5802.76021851908	5648.50706071714	5794.13665836024	10000.7130047563	10200.2066367777	9257.16909748295	5748.46797919882	9819.36291300565	-0.772407495832939	4.72862519434099e-25	3.49604254114422e-23	C19orf48	19	50797704	50804929	-	3256	protein_coding	chromosome 19 open reading frame 48 [Source:HGNC Symbol;Acc:HGNC:29667]	-	6045	5706	6039	9858	9674	9316	32.0162902464956	31.0515968082426	31.8579505127858	55.1470010846091	56.3793983981337	50.684642861673
ENSG00000077782	636.431765902092	617.712654379162	575.671799141604	207.967758772067	245.673779860369	242.459130505135	609.938739807619	232.03355637919	1.3944996046824	7.71676751239208e-25	5.68308399638307e-23	FGFR1	8	38400215	38468834	-	13842	protein_coding	fibroblast growth factor receptor 1 [Source:HGNC Symbol;Acc:HGNC:3688]	-	663	624	600	205	233	244	0.825988085687796	0.798771042276152	0.744542692335326	0.269756860700043	0.319415382115447	0.312264265954999
ENSG00000110871	562.517367750567	511.790772939145	611.171560088669	1305.63173433976	1315.8835934152	1166.58614431569	561.826566926127	1262.70049069021	-1.16793730257019	8.15432271740624e-25	5.98204907257163e-23	COQ5	12	120503274	120534434	-	2523	protein_coding	coenzyme Q5, methyltransferase [Source:HGNC Symbol;Acc:HGNC:28722]	-	586	517	637	1287	1248	1174	4.00534071166984	3.6308629789497	4.33670001746179	9.29134912463378	9.38633576012963	8.24294028059206
ENSG00000170892	4727.64169995144	5231.74900383633	4858.66998475514	10425.7788141489	11365.3119017808	8949.1267595461	4939.35356284763	10246.7391584919	-1.052749903538	8.44952485159652e-25	6.17467787128059e-23	TSEN34	19	54189938	54194536	+	3542	protein_coding	tRNA splicing endonuclease subunit 34 [Source:HGNC Symbol;Acc:HGNC:15506]	-	4925	5285	5064	10277	10779	9006	23.978210995865	26.4382680881531	24.5573975028964	52.8488184780946	57.7468987305125	45.0416916162467
ENSG00000011465	1446.6103638227	1368.07514158975	1398.8824719141	2614.30689929569	2696.08521503418	2445.45868923417	1404.52265910885	2585.28360118801	-0.880092376663004	1.36159892413656e-24	9.91191647582023e-23	DCN	12	91140484	91183123	-	12847	protein_coding	decorin [Source:HGNC Symbol;Acc:HGNC:2705]	-	1507	1382	1458	2577	2557	2461	2.02288236182991	1.90608773227658	1.94936426184732	3.65367721737915	3.77683275970705	3.39344798446538
ENSG00000204588	372.451772503789	304.89663068715	318.538395525021	54.7817510911786	52.7196952490062	90.4253314588824	331.962266238653	65.9755925996891	2.32851371473308	1.88073182180272e-24	1.36385483491418e-22	LINC01123	2	109987063	109996140	+	3295	lincRNA	long intergenic non-protein coding RNA 1123 [Source:HGNC Symbol;Acc:HGNC:49269]	-	388	308	332	54	50	91	2.03065154610652	1.65627278135746	1.73069231285051	0.298507896152692	0.287947515695	0.489234731225612
ENSG00000083720	7050.66564185651	6753.26238489526	6982.89892358765	4289.20821506487	4191.21577229599	4046.28516154472	6928.94231677981	4175.56971630186	0.730700809294747	2.54186845856581e-24	1.83625741661355e-22	OXCT1	5	41730065	41870519	-	4194	protein_coding	3-oxoacid CoA-transferase 1 [Source:HGNC Symbol;Acc:HGNC:8527]	-	7345	6822	7278	4228	3975	4072	30.2010799806499	28.8217174450016	29.807175527138	18.3621713265695	17.9848763960645	17.1992951867124
ENSG00000218891	619.153075425112	647.41037814739	626.522808065779	1468.96251074123	1250.51117130643	1585.92119789425	631.028753879427	1435.1316266473	-1.18572521185716	2.56520456296459e-24	1.84606945867798e-22	ZNF579	19	55576770	55580845	-	3321	protein_coding	zinc finger protein 579 [Source:HGNC Symbol;Acc:HGNC:26646]	zf-C2H2	645	654	653	1448	1186	1596	3.34926829629283	3.48935728239677	3.37739227420985	7.94176750536918	6.77664232555869	8.5132486549592
ENSG00000084731	1419.73240085851	1470.03732652733	1300.05881306146	615.78746133973	603.113313648631	707.503692293673	1396.60951348243	642.134822427345	1.12054578572733	3.39005000172395e-24	2.43043471146323e-22	KIF3C	2	25926596	25982749	-	6403	protein_coding	kinesin family member 3C [Source:HGNC Symbol;Acc:HGNC:6321]	-	1479	1485	1355	607	572	712	3.98330692800999	4.10941043242749	3.63490440121793	1.72672299245907	1.69516226997031	1.96982569785203
ENSG00000121207	179.506395510847	173.236721981335	184.214975725313	463.615930530901	470.259681621135	508.766700076349	178.986031072498	480.880770742795	-1.42583349465527	3.83808480862373e-24	2.74126155369137e-22	LRAT	4	154626945	154753118	+	7562	protein_coding	lecithin retinol acyltransferase [Source:HGNC Symbol;Acc:HGNC:6685]	-	187	175	192	457	446	512	0.426445988047509	0.410051063824867	0.436115734347763	1.10077107674132	1.11917225770934	1.19940152027758
ENSG00000141756	1869.93828050871	2082.80036027845	1859.41991122738	3928.05444861192	3833.77623850773	3443.11839016514	1937.38618400485	3734.9830257616	-0.947022083578707	4.73702344091024e-24	3.37058807015444e-22	FKBP10	17	41812680	41823217	+	4273	protein_coding	FK506 binding protein 10 [Source:HGNC Symbol;Acc:HGNC:18169]	-	1948	2104	1938	3872	3636	3465	7.86167632106903	8.72467804931996	7.790369911022	16.5051675941576	16.1469214392035	14.3648684494276
ENSG00000132286	498.202242086253	505.851228185499	522.90188422029	1169.69183348387	1137.69102347355	1004.61549565857	508.985118164014	1103.999450872	-1.11686166550236	4.84076001853404e-24	3.43150055695857e-22	TIMM10B	11	6481447	6484679	+	3041	protein_coding	translocase of inner mitochondrial membrane 10B [Source:HGNC Symbol;Acc:HGNC:4022]	-	519	511	545	1153	1079	1011	2.94313400896891	2.97742648548486	3.07834493657872	6.90606036056644	6.73292497394287	5.88933206695912
ENSG00000168710	4998.34118409079	5103.05886750734	5076.46581543038	8709.28394662534	8719.83759418563	8028.97448557989	5059.28862234283	8486.03200879695	-0.746129477163901	5.2795434776853e-24	3.72857908216977e-22	AHCYL1	1	109984686	110023741	+	5113	protein_coding	adenosylhomocysteinase like 1 [Source:HGNC Symbol;Acc:HGNC:344]	-	5207	5155	5291	8585	8270	8080	17.5618751116015	17.8644415362946	17.7745726843972	30.5831341334416	30.6922316489664	27.9941235554667
ENSG00000007944	204.464503977595	200.954597498349	217.79583067524	506.223959157373	563.046345259386	537.583563947861	207.738310717061	535.61795612154	-1.36612976364973	5.97559414237958e-24	4.20446358114566e-22	MYLIP	6	16129125	16148248	+	3033	protein_coding	myosin regulatory light chain interacting protein [Source:HGNC Symbol;Acc:HGNC:21155]	-	213	203	227	499	534	541	1.21106176377856	1.18593311170017	1.2855549555107	2.99671621664003	3.34093169990652	3.15977502313062
ENSG00000148180	1539.72330694865	1576.94913209296	1518.81409673526	819.697312623562	760.21800549067	834.695367312761	1545.16217859229	804.870228475664	0.940627758961384	6.78067968964525e-24	4.75325646244132e-22	GSN	9	121207794	121332843	+	11018	protein_coding	gelsolin [Source:HGNC Symbol;Acc:HGNC:4620]	-	1604	1593	1583	808	721	840	2.51050271496952	2.56182568182835	2.46783060999951	1.33575274534109	1.24174164693962	1.35054116150221
ENSG00000168447	609.553802937901	670.178633036366	606.374295095823	1329.97917926917	1235.74965663671	1259.99253065783	628.70224369003	1275.24045552124	-1.02056946598245	7.16984100593436e-24	5.00751220366493e-22	SCNN1B	16	23278231	23381299	+	3918	protein_coding	sodium channel epithelial 1 beta subunit [Source:HGNC Symbol;Acc:HGNC:10600]	-	635	677	632	1311	1172	1268	2.79491363953792	3.06168709972107	2.77070218083083	6.09474784879904	5.67625543266979	5.73305527361595
ENSG00000197191	536.599332035098	544.458269084197	505.631730246042	170.432114505889	211.933174901005	198.736992217324	528.896443788445	193.700760541406	1.44956738889712	7.84484599670409e-24	5.45880147719185e-22	CYSRT1	9	137224635	137226311	+	1297	protein_coding	cysteine rich tail 1 [Source:HGNC Symbol;Acc:HGNC:30529]	-	559	550	527	168	201	200	7.43243177362376	7.51379394009916	6.9792352765742	2.35931966924076	2.94072783203115	2.73162655898802
ENSG00000176692	1548.36265218714	1521.51338105893	1524.57081472668	3098.21236726777	2719.28188094374	3332.81935948452	1531.48228265758	3050.10453589868	-0.994064810601526	8.17750978255738e-24	5.66944057342357e-22	FOXC2	16	86566829	86569728	+	2900	protein_coding	forkhead box C2 [Source:HGNC Symbol;Acc:HGNC:3801]	Fork	1613	1537	1589	3054	2579	3354	9.59169739606384	9.39101289520647	9.41159215877504	19.1817628571635	16.8753230249004	20.4878491311431
ENSG00000105619	444.446316157871	481.103125045309	393.375729413429	1017.52030267504	1103.95041851419	960.893357370761	439.64172353887	1027.45469285333	-1.22475260993554	8.2140294508862e-24	5.67397574514318e-22	TFPT	19	54107013	54115675	-	1240	protein_coding	TCF3 fusion partner [Source:HGNC Symbol;Acc:HGNC:13630]	-	463	486	410	1003	1047	967	6.43899970686505	6.94466260966273	5.67935964838076	14.7331879984556	16.0222589715021	13.8145294300654
ENSG00000168016	372.451772503789	296.977237682289	360.754327462072	92.3173953573566	94.8954514482112	102.349550991922	343.394445882717	96.5207992658299	1.83089222945503	8.54217577761204e-24	5.8791913070132e-22	TRANK1	3	36826820	36945098	-	12174	protein_coding	tetratricopeptide repeat and ankyrin repeat containing 1 [Source:HGNC Symbol;Acc:HGNC:29011]	-	388	300	376	91	90	103	0.549613672122636	0.436641011707899	0.530507767946292	0.136152486662383	0.14028394246649	0.14987708380227
ENSG00000152270	167.987268526193	133.63975695703	166.944821751065	437.23953185737	474.477257241056	470.012986593971	156.190615744763	460.576591897466	-1.55938873539911	8.86380826100098e-24	6.07845286072339e-22	PDE3B	11	14643723	14872044	+	11707	protein_coding	phosphodiesterase 3B [Source:HGNC Symbol;Acc:HGNC:8779]	-	175	135	174	431	450	473	0.257781371391526	0.204326510159681	0.255294130410747	0.670577742632241	0.729399810193494	0.71572605835591
ENSG00000196878	45767.4113645248	50821.7146845701	47335.5731374169	27914.3456115717	25909.6214270766	28849.6554752278	47974.8997288373	27557.874171292	0.799798449309028	1.15213487843459e-23	7.87236709174425e-22	LAMB3	1	209614870	209652466	-	4688	protein_coding	laminin subunit beta 3 [Source:HGNC Symbol;Acc:HGNC:6490]	-	47678	51339	49336	27516	24573	29033	175.383820254116	194.042280180229	180.764661533087	106.909224799413	99.4647804136341	109.707323071211
ENSG00000171608	868.7341600926	818.667251877511	911.480348640873	372.313012045603	365.874685028103	413.372943812034	866.293920203661	383.853546961913	1.17399449332263	1.17449925006836e-23	7.99631198059128e-22	PIK3CD	1	9651732	9729114	+	6332	protein_coding	phosphatidylinositol-4,5-bisphosphate 3-kinase catalytic subunit delta [Source:HGNC Symbol;Acc:HGNC:8977]	-	905	827	950	367	347	416	2.46471536500942	2.31420149952197	2.5770325199885	1.05570515149705	1.03988980190339	1.16381441342001
ENSG00000101335	977.205939198084	1199.78804023645	1166.69484626032	465.644884275018	502.945892675519	427.284533267247	1114.56294189828	465.291770072595	1.26060054110726	1.35981497970479e-23	9.22480936231993e-22	MYL9	20	36541484	36551447	+	2821	protein_coding	myosin light chain 9 [Source:HGNC Symbol;Acc:HGNC:15754]	-	1018	1212	1216	459	477	430	6.22305717759345	7.61265416986499	7.40402179837149	2.96365115260422	3.20858865388563	2.70020462285219
ENSG00000113504	191.0255224955	248.470955527515	212.039112683824	39.5645980102957	43.2301501041851	44.7158232488979	217.178530235613	42.5035237877929	2.35281169035089	1.51952143534268e-23	1.02714222166896e-21	SLC12A7	5	1050376	1112035	-	5984	protein_coding	solute carrier family 12 member 7 [Source:HGNC Symbol;Acc:HGNC:10915]	-	199	251	221	39	41	45	0.573483056208211	0.743222252010653	0.634363064938317	0.118710874662995	0.130014270163155	0.133214726032199
ENSG00000164683	65.2750529130351	62.3652199132807	65.2428039027151	239.416541805892	267.816051864952	248.421240271655	64.294358909677	251.884611314166	-1.96955907864492	1.53534714833579e-23	1.03414645824027e-21	HEY1	8	79764010	79767863	-	3232	protein_coding	hes related family bHLH transcription factor with YRPW motif 1 [Source:HGNC Symbol;Acc:HGNC:4880]	bHLH	68	63	68	236	254	250	0.362824545636281	0.34538682304199	0.361388859538356	1.33001988337835	1.49128659845679	1.37025048228939
ENSG00000228626	36.477235451402	25.7380272657984	29.7430429556495	198.837466923537	162.376661366939	197.743307256237	30.6527685576166	186.319145182238	-2.60294088176683	1.67556271108643e-23	1.12458778130258e-21	AC245100.3	1	148288001	148288951	-	285	unprocessed_pseudogene	novel pseudogene	-	38	26	31	196	154	199	2.29931163038521	1.6164603460799	1.86833192027177	12.5264697526531	10.2535584483589	12.3691405220085
ENSG00000110013	455.965443142525	510.800848813537	506.591183244611	1280.26981253829	1063.88345012495	1066.22396324594	491.119158400224	1136.79240863639	-1.2109805348643	2.05759117923832e-23	1.37611407241851e-21	SIAE	11	124633113	124695707	-	8139	protein_coding	sialic acid acetylesterase [Source:HGNC Symbol;Acc:HGNC:18187]	-	475	516	528	1262	1009	1073	1.00642556619331	1.12335033832596	1.1142947233848	2.82426724434428	2.35244169503124	2.33539303430336
ENSG00000162591	398.369808219258	389.040181363799	395.294635410568	133.91094711177	145.506358887257	135.14115470778	394.234874997875	138.186153568936	1.51294137835937	2.59559077685077e-23	1.72981502230474e-21	MEGF6	1	3489920	3611495	-	7039	protein_coding	multiple EGF like domains 6 [Source:HGNC Symbol;Acc:HGNC:3232]	-	415	393	412	132	138	136	1.01670797692484	0.989277547415382	1.0053642795591	0.341570573347045	0.372020499678004	0.342262446365261
ENSG00000166986	7346.32323446261	7480.85661721686	7311.03184909837	11597.4996013769	11831.354007782	11458.1812862898	7379.40390025928	11629.0116318162	-0.656147650645187	2.74642934554286e-23	1.8239181832663e-21	MARS	12	57475445	57517569	+	7028	protein_coding	methionyl-tRNA synthetase [Source:HGNC Symbol;Acc:HGNC:6898]	-	7653	7557	7620	11432	11221	11531	18.778420504416	19.0525994268412	18.6234620561726	29.6283827013478	30.296925576428	29.0647456243903
ENSG00000144354	1430.29160059445	1473.99702302976	1484.27378878677	3091.11102916336	3298.14413477783	2624.32198222976	1462.85413747033	3004.52571539032	-1.0382247071858	2.80240770180132e-23	1.85458638363614e-21	CDCA7	2	173354820	173368997	+	3934	protein_coding	cell division cycle associated 7 [Source:HGNC Symbol;Acc:HGNC:14628]	-	1490	1489	1547	3047	3128	2641	6.5314711412188	6.70651514180317	6.75449925372044	14.1076793895905	15.0879813770442	11.8922862071005
ENSG00000230082	437.726825416824	456.355021905118	492.199388266071	167.388683889712	177.138176036661	166.939073462552	462.093745196004	170.488644462975	1.43886881120197	3.0731769925309e-23	2.02669062500461e-21	PRRT3-AS1	3	9947404	9954787	+	614	antisense	PRRT3 antisense RNA 1 [Source:HGNC Symbol;Acc:HGNC:41151]	-	456	461	513	165	168	168	12.80724067739	13.3035982566842	14.3511331513783	4.89477863556565	5.19205950449917	4.84699104802323
ENSG00000111252	1494.60672625876	1556.1607254552	1518.81409673526	749.6984084515	719.096643196445	834.695367312761	1523.19384948307	767.830139653568	0.987848644311006	4.03097867104996e-23	2.64910879538064e-21	SH2B3	12	111405948	111451623	+	5682	protein_coding	SH2B adaptor protein 3 [Source:HGNC Symbol;Acc:HGNC:29605]	-	1557	1572	1583	739	682	840	4.72548601968028	4.9021644887412	4.78538501601101	2.36897616798755	2.27762329389176	2.61884240011111
ENSG00000079435	752.582962997346	919.639512689489	876.940040692376	1780.40691046331	1689.13903577816	1787.63924499483	849.72083879307	1752.39506374543	-1.04449949763566	4.72424905752379e-23	3.09397446061428e-21	LIPE	19	42401507	42427426	-	5206	protein_coding	lipase E, hormone sensitive type [Source:HGNC Symbol;Acc:HGNC:6621]	-	784	929	914	1755	1602	1799	2.59699431169133	3.16189990491625	3.01563817128867	6.14031201099719	5.83925039136563	6.12150638202691
ENSG00000165138	1317.98011249408	1381.93407934825	1376.815052947	2368.80349625745	2332.31931781603	2444.46500427309	1358.90974826311	2381.86260611552	-0.809735181013726	5.46636942905595e-23	3.567654282198e-21	ANKS6	9	98731329	98796965	-	8846	protein_coding	ankyrin repeat and sterile alpha motif domain containing 6 [Source:HGNC Symbol;Acc:HGNC:26724]	-	1373	1396	1435	2335	2212	2460	2.67659524235719	2.79624390550856	2.78639168821756	4.80792221241864	4.74500788162704	4.92628438369791
ENSG00000177494	2012.96744056816	2139.22603543809	1996.6216900228	1091.57711433534	1153.50693204826	1142.73770524961	2049.60505534301	1129.27391721107	0.859936593394925	5.71470318124398e-23	3.71691364644003e-21	ZBED2	3	111592900	111595443	-	2311	protein_coding	zinc finger BED-type containing 2 [Source:HGNC Symbol;Acc:HGNC:20710]	zf-BED	2097	2161	2081	1076	1094	1150	15.6479548536925	16.5688127058785	15.4671157149451	8.48066305413463	8.98289094116174	8.81513975348026
ENSG00000176853	5613.65455052102	5589.11161318068	5879.52797523291	9416.37432645037	9548.59120350001	8969.00045876783	5694.09804631154	9311.3219962394	-0.709481043956409	5.8645450453251e-23	3.80130972852288e-21	FAM91A1	8	123768456	123815452	+	7246	protein_coding	family with sequence similarity 91 member A1 [Source:HGNC Symbol;Acc:HGNC:26306]	-	5848	5646	6128	9282	9056	9026	13.9177212405045	13.8063573933662	14.5263875602835	23.3324700535524	23.7157484226643	22.066238430782
ENSG00000130193	2880.74167341204	3349.90324105622	2925.37219263792	5887.00928855759	6357.99524703015	5486.13467015923	3052.00570236872	5910.37973524899	-0.953506274782377	5.91466734776758e-23	3.82071361403403e-21	THEM6	8	142727203	142736927	+	3055	protein_coding	thioesterase superfamily member 6 [Source:HGNC Symbol;Acc:HGNC:29656]	-	3001	3384	3049	5803	6030	5521	16.9400185011114	19.6270806518103	17.1428651823975	34.598624925305	37.454572813202	32.013845124596
ENSG00000023171	332.134828057502	314.795871943227	293.592617562218	81.1581497647091	102.276208783072	77.5074269647563	313.507772520982	86.9805951708458	1.85144146222411	7.0365379955301e-23	4.5299508381428e-21	GRAMD1B	11	123358428	123627774	+	14863	protein_coding	GRAM domain containing 1B [Source:HGNC Symbol;Acc:HGNC:29214]	-	346	318	306	80	97	78	0.401447465575566	0.379102989781597	0.353632481539786	0.0980394783788846	0.123840873617517	0.0929649910740031
ENSG00000100592	1918.89457019349	1782.85335021934	1871.89280020878	987.085996513274	815.046488549636	944.000713032289	1857.8802402072	915.3777326984	1.02093478435877	9.30327803406396e-23	5.95374089149954e-21	DAAM1	14	59188646	59371405	+	10712	protein_coding	dishevelled associated activator of morphogenesis 1 [Source:HGNC Symbol;Acc:HGNC:18142]	-	1999	1801	1951	973	773	950	3.21811329523435	2.97906319561678	3.1284117278431	1.65447328513867	1.36932860462699	1.57102952980633
ENSG00000113739	3031.45025146125	2712.39210416491	2831.34579877812	6782.79236658556	5647.33375507355	8288.3262604235	2858.39605146809	6906.15079402754	-1.27272132251465	9.31107573246612e-23	5.95374089149954e-21	STC2	5	173314713	173329503	-	6128	protein_coding	stanniocalcin 2 [Source:HGNC Symbol;Acc:HGNC:11374]	-	3158	2740	2951	6686	5356	8341	8.88694451136975	7.92261174591905	8.27156435065784	19.8730762262033	16.5851942426099	24.111857682514
ENSG00000064042	2080.16234797863	1681.88108940736	1950.56794609147	616.801938211789	494.510741435678	803.891133519075	1904.20379449249	638.401271055514	1.5761369919992	1.12732117674436e-22	7.1841104081618e-21	LIMCH1	4	41359607	41700044	+	10862	protein_coding	LIM and calponin homology domains 1 [Source:HGNC Symbol;Acc:HGNC:29191]	-	2167	1699	2033	608	469	809	3.44039424349436	2.7715335979954	3.21488009772176	1.01955641965612	0.81933554247256	1.31938040620007
ENSG00000257103	5931.39046984771	5515.85722788572	5858.42000926439	9343.33199166213	9245.98015277071	9425.10185590659	5768.5559023326	9338.13800011314	-0.694903019574359	1.1443486585162e-22	7.2681500200457e-21	LSM14A	19	34172504	34229515	+	4748	protein_coding	LSM14A, mRNA processing body assembly factor [Source:HGNC Symbol;Acc:HGNC:24489]	-	6179	5572	6106	9210	8769	9485	22.4422597369686	20.7939485352683	22.0893679578236	35.3318520045514	35.0459720560302	35.3881559097154
ENSG00000135069	8526.07382314085	8860.8108483139	8827.92703983649	17040.1680199727	17494.5036714302	14408.431935756	8738.27057043042	16314.3678757196	-0.900701385409809	1.21357990239375e-22	7.68208254602226e-21	PSAT1	9	78297143	78330093	+	2188	protein_coding	phosphoserine aminotransferase 1 [Source:HGNC Symbol;Acc:HGNC:19129]	-	8882	8951	9201	16797	16592	14500	70.0039507578204	72.4871136085278	72.2312137988716	139.830492491663	143.896480525189	117.395646438775
ENSG00000158856	2333.58314164101	2530.2460650531	2390.95687243479	1376.64511538388	1264.21829207117	1358.36734180541	2418.2620263763	1333.07691642015	0.859004543600522	1.22121253872194e-22	7.70462990679669e-21	DMTN	8	22048995	22082527	+	4473	protein_coding	dematin actin binding protein [Source:HGNC Symbol;Acc:HGNC:3382]	-	2431	2556	2492	1357	1199	1367	9.37227795685187	10.1250812886323	9.56943594481165	5.52584160802665	5.08649984347783	5.41378399000581
ENSG00000136982	1465.80890879713	1502.70482267238	1566.78674666373	3029.22793996777	3421.5082216605	2730.64627306603	1511.76682604441	3060.46081156477	-1.01736237722443	1.2770615152586e-22	8.03021372069752e-21	DSCC1	8	119833976	119856010	-	2603	protein_coding	DNA replication and sister chromatid cohesion 1 [Source:HGNC Symbol;Acc:HGNC:24453]	-	1527	1518	1633	2986	3245	2748	10.116352841716	10.3331841887252	10.77579241513	20.8945546038036	23.6558895380542	18.7013891470928
ENSG00000166387	62.3952711668718	60.3853716620655	47.0131969298976	259.706079247069	216.150750520925	266.307569571214	56.5979465862783	247.38813311307	-2.12885239455539	1.54719692699335e-22	9.69662127059708e-21	PPFIBP2	11	7513298	7657127	+	9800	protein_coding	PPFIA binding protein 2 [Source:HGNC Symbol;Acc:HGNC:9250]	-	65	61	49	256	205	268	0.114379022429877	0.110291064036888	0.0858829995608798	0.47580759743522	0.39694152686547	0.484440033366326
ENSG00000188452	144.949014556887	139.579301710676	144.87740278397	9.13029184852977	21.0878780996025	7.94947968869296	143.135239683844	12.7225498789417	3.50190932845201	1.58107290022284e-22	9.87622666089693e-21	CERKL	2	181536676	181680665	-	4765	protein_coding	ceramide kinase like [Source:HGNC Symbol;Acc:HGNC:21699]	-	151	141	151	9	20	8	0.54647857742104	0.524315594537256	0.544316177699595	0.034403061134072	0.0796463432709361	0.0297411932592441
ENSG00000197381	441.566534411708	499.911683431853	480.685952283239	1067.22966940592	995.347846301237	1252.04305096914	474.0547233756	1104.87352222543	-1.2211665958279	1.97596314955129e-22	1.23023205695912e-20	ADARB1	21	45073853	45226560	+	10049	protein_coding	adenosine deaminase, RNA specific B1 [Source:HGNC Symbol;Acc:HGNC:226]	-	460	505	501	1052	944	1260	0.789394479533186	0.890440898480327	0.856351533087885	1.90682297621271	1.78257535798385	2.22115571461309
ENSG00000139187	276.459047631678	242.53141077387	259.052309613722	67.9699504279439	72.7531794436286	54.6526728597641	259.347589339756	65.1252675771122	1.99538187904999	2.03391131116002e-22	1.26215866840412e-20	KLRG1	12	8950044	9010760	+	2598	protein_coding	killer cell lectin like receptor G1 [Source:HGNC Symbol;Acc:HGNC:6380]	-	288	245	270	67	69	55	1.91166786821865	1.67095019341844	1.78509698856332	0.46973523575221	0.503974653047243	0.375020362943438
ENSG00000134769	188.145740749337	180.166190860589	161.188103759649	4.05790748823545	0	0.99368496108662	176.500011789858	1.68386414977402	6.69841148707708	2.05602590755773e-22	1.27171249517468e-20	DTNA	18	34493290	34891844	+	12634	protein_coding	dystrobrevin alpha [Source:HGNC Symbol;Acc:HGNC:3057]	-	196	182	168	4	0	1	0.267531114189193	0.255250782842282	0.228405001206709	0.00576682272892735	0	0.00140213695069157
ENSG00000049130	970.486448457037	946.367464080895	1013.18236648922	377.385396405897	481.858014575917	419.335053578554	976.678759675718	426.192821520123	1.19696085421538	2.18006304370957e-22	1.34404082176844e-20	KITLG	12	88492793	88580851	-	6205	protein_coding	KIT ligand [Source:HGNC Symbol;Acc:HGNC:6343]	-	1011	956	1056	372	457	422	2.80975510675196	2.7299373079584	2.92320540004155	1.091989938312	1.39756869732882	1.20476397343847
ENSG00000131845	455.005515893804	467.244187286802	464.37525130756	903.898893004447	989.021482871357	944.000713032289	462.208318162722	945.640362969364	-1.03266332183162	2.49707240244583e-22	1.53448342081469e-20	ZNF304	19	57351307	57359898	+	4609	protein_coding	zinc finger protein 304 [Source:HGNC Symbol;Acc:HGNC:13505]	zf-C2H2	474	472	484	891	938	950	1.77349812237349	1.81456219232161	1.80374796213781	3.52118204471284	3.86184537311215	3.65130577636915
ENSG00000160867	131.510033074791	122.750591575346	118.012718824029	406.805225695604	411.213622942248	336.859201808364	124.091114491389	384.959350148739	-1.63288198413041	2.68745846697332e-22	1.6461335405956e-20	FGFR4	5	177086886	177098144	+	4829	protein_coding	fibroblast growth factor receptor 4 [Source:HGNC Symbol;Acc:HGNC:3691]	-	137	124	123	401	390	339	0.489240567450985	0.454989157099443	0.437507100682883	1.51253227279274	1.5325200043233	1.24358020328798
ENSG00000070404	10875.9757280101	11612.7999175031	10811.1163878793	6675.25781814732	7018.04583154771	6779.91248949401	11099.9640111308	6824.40537972968	0.701786977256978	3.46034897965481e-22	2.11271048832021e-20	FSTL3	19	676365	683399	+	3067	protein_coding	follistatin like 3 [Source:HGNC Symbol;Acc:HGNC:3973]	-	11330	11731	11268	6580	6656	6823	63.7052513178949	67.7731741260694	63.1059432052164	39.0777545150655	41.1811326991537	39.4087720109747
ENSG00000180573	914.810668031213	1016.65207699904	995.912212514974	441.297439345606	463.933318191255	371.638175446396	975.791652515075	425.622977661085	1.19753788492038	3.62371858494622e-22	2.20534153238833e-20	HIST1H2AC	6	26124145	26139116	+	1668	protein_coding	histone cluster 1 H2A family member c [Source:HGNC Symbol;Acc:HGNC:4733]	-	953	1027	1038	435	440	374	9.85271575430355	10.9096536846489	10.6890351971455	4.75018685332908	5.00559122607448	3.9719782613333
ENSG00000124299	1548.36265218714	1675.94154465372	1544.71932769664	3230.09436063542	3429.94337290034	2793.24842561449	1589.67450817917	3151.09538638342	-0.987065107932747	5.12007307314746e-22	3.10601355946994e-20	PEPD	19	33386950	33521794	-	4157	protein_coding	peptidase D [Source:HGNC Symbol;Acc:HGNC:8840]	-	1613	1693	1610	3184	3253	2811	6.69134530877679	7.21628207551008	6.65247194096784	13.9511663537131	14.8491908582703	11.9787672934063
ENSG00000134243	1231.58666010918	1250.27417064244	1219.46476118163	2144.60410753244	2099.29826481543	2256.65854662771	1233.77519731108	2166.85363965853	-0.812646213359659	5.61582709032702e-22	3.3958709053872e-20	SORT1	1	109309568	109397951	-	9160	protein_coding	sortilin 1 [Source:HGNC Symbol;Acc:HGNC:11186]	-	1283	1263	1271	2114	1991	2271	2.41540678639538	2.44311800417026	2.38334699654756	4.20365428731618	4.12453066561598	4.39190530477835
ENSG00000135074	304.29693784459	293.017541179859	282.079181579386	90.2884416132389	82.2427245884497	94.4000713032289	293.131220201278	88.9770791683058	1.71919500733898	9.7804314693434e-22	5.89535752930772e-20	ADAM19	5	157395534	157575775	-	7704	protein_coding	ADAM metallopeptidase domain 19 [Source:HGNC Symbol;Acc:HGNC:197]	-	317	296	294	89	78	95	0.70958117876958	0.680788175949058	0.655493298829145	0.210422034456025	0.192121991196189	0.218443254455937
ENSG00000102271	435.806970919382	453.385249528295	456.699627319006	160.2873457853	177.138176036661	131.166414863434	448.630615922227	156.197312228465	1.52344577600499	1.03653329562112e-21	6.22808434483204e-20	KLHL4	X	87517749	87670050	+	5818	protein_coding	kelch like family member 4 [Source:HGNC Symbol;Acc:HGNC:6355]	-	454	458	476	158	168	132	1.34567825738426	1.39485263885163	1.4053044960804	0.494653233948451	0.547941652760827	0.401912507223259
ENSG00000167680	141.109305562002	150.46846709236	156.390838766802	432.167147497076	397.506502177507	393.499244590301	149.322870473722	407.724298088295	-1.44921633671587	1.11993226063807e-21	6.70789806870148e-20	SEMA6B	19	4542593	4559808	-	4412	protein_coding	semaphorin 6B [Source:HGNC Symbol;Acc:HGNC:10739]	-	147	152	163	426	377	396	0.57456733284218	0.610442344237578	0.634584266927625	1.75869924865119	1.62145386767482	1.58997753877488
ENSG00000130600	30.7176719590753	18.808558386545	17.2701539742481	170.432114505889	140.234389362357	204.699101983844	22.2654614399561	171.78853528403	-2.94727232003448	1.18604830424721e-21	7.08149408658895e-20	H19	11	1995176	2001470	-	2897	processed_transcript	H19, imprinted maternally expressed transcript [Source:HGNC Symbol;Acc:HGNC:4713]	-	32	19	18	168	133	206	0.190484912424043	0.116209510820512	0.106723782678346	1.05627808457206	0.871167963690704	1.2596504095332
ENSG00000165030	616.273293678949	612.763033751123	585.266329127297	1135.19961983387	1145.07178080842	1198.38406307046	604.76755218579	1159.55182123758	-0.939234488534519	1.21427754194221e-21	7.22724246425792e-20	NFIL3	9	91409045	91423862	-	2085	protein_coding	nuclear factor, interleukin 3 regulated [Source:HGNC Symbol;Acc:HGNC:7787]	TF_bZIP	642	619	610	1119	1086	1206	5.3099211032637	5.2604289236983	5.02528822370616	9.77555694505792	9.88376740275797	10.2464294827122
ENSG00000142627	21788.4286914716	22532.6529470809	21855.379854411	13534.1359501373	12629.5301938519	14166.9664902119	22058.8204976545	13443.5442114004	0.71440738459737	1.41705568748705e-21	8.39272476969434e-20	EPHA2	1	16124337	16156087	-	4159	protein_coding	EPH receptor A2 [Source:HGNC Symbol;Acc:HGNC:3386]	-	22698	22762	22779	13341	11978	14257	94.1147668667052	96.97461541494	94.0768861263419	58.4274518949455	54.6504999046289	60.7254212639881
ENSG00000013588	15803.2822956955	17417.7149900663	16867.183714849	10294.9112976533	10406.8678421538	10396.9257478493	16696.0603335369	10366.2349625522	0.687606856328156	1.41896334670164e-21	8.39272476969434e-20	GPRC5A	12	12890782	12917937	+	8440	protein_coding	G protein-coupled receptor class C group 5 member A [Source:HGNC Symbol;Acc:HGNC:9836]	-	16463	17595	17580	10148	9870	10463	33.6376487301823	36.9388518043365	35.7777993431343	21.9005738521788	22.1908254118538	21.9606447077245
ENSG00000115221	1074.15859131892	1146.33213745364	1043.88486244344	559.991233376493	508.21786220042	464.050876827451	1088.125197072	510.753324134788	1.09122694567881	1.51184081715507e-21	8.91420907984238e-20	ITGB6	2	160099666	160200313	-	4687	protein_coding	integrin subunit beta 6 [Source:HGNC Symbol;Acc:HGNC:6161]	-	1119	1158	1088	552	482	467	4.11712670322337	4.37774210185905	3.98722865467195	2.14516946731449	1.95142037530037	1.76503464385799
ENSG00000229647	729.54470902804	873.11307878593	841.440279745311	345.936613372072	360.602715503202	291.14969359838	814.699355853093	332.563007491218	1.29314375134038	1.62803395349301e-21	9.56950268253482e-20	MYOSLID	2	207239650	207245887	+	1204	lincRNA	myocardin-induced smooth muscle lncRNA, inducer of differentiation [Source:HGNC Symbol;Acc:HGNC:51821]	-	760	882	877	341	342	293	10.8854454262423	12.9801187450199	12.5115266802145	5.15876060627667	5.39011920201892	4.31094458709794
ENSG00000163013	1220.06753312452	1210.67720561813	1329.8018560171	498.108144180902	456.552560856394	623.040470601311	1253.51553158659	525.900391879536	1.25251551166403	1.75899133643828e-21	1.03072535680394e-19	FBXO41	2	73254682	73284431	-	8011	protein_coding	F-box protein 41 [Source:HGNC Symbol;Acc:HGNC:29409]	-	1271	1223	1386	491	433	627	2.73601149877007	2.70505620122273	2.97175976510746	1.11638050285291	1.02565172588967	1.38647523322536
ENSG00000183722	420.448134939844	451.40540127708	391.456823416291	143.0412389603	150.778328412158	162.964333618206	421.103453211071	152.261300330221	1.46715415899991	1.91666917443311e-21	1.11965424273134e-19	LHFPL6	13	39209116	39603528	-	4564	protein_coding	LHFPL tetraspan subfamily member 6 [Source:HGNC Symbol;Acc:HGNC:6586]	-	438	456	408	141	143	164	1.65496027734782	1.77033629893264	1.5355067406152	0.562718197215973	0.594551052509854	0.636545598279166
ENSG00000162711	225.58290344946	182.146039111804	221.633642669517	43.6225054985311	23.1966659095627	41.734768365638	209.78752841026	36.184646591244	2.53204846955264	1.97274335488944e-21	1.14534879356019e-19	NLRP3	1	247416156	247449108	+	4757	protein_coding	NLR family pyrin domain containing 3 [Source:HGNC Symbol;Acc:HGNC:16400]	-	235	184	231	43	22	42	0.851910184686554	0.685363921576541	0.834095980599674	0.164646607597358	0.0877583157987411	0.156403852401002
ENSG00000150687	351.333373031924	397.949498494268	346.362532483532	94.3463491014743	130.744844217535	91.419016419969	365.215134669908	105.503403246326	1.79321754840636	1.97275694352312e-21	1.14534879356019e-19	PRSS23	11	86791059	86952910	+	11725	protein_coding	serine protease 23 [Source:HGNC Symbol;Acc:HGNC:14370]	-	366	402	361	93	124	92	0.538303661015558	0.607504877317939	0.528848833116889	0.144473295676459	0.200681613582368	0.138997273997734
ENSG00000088726	930.16950401075	1027.54124238072	1095.69532436619	409.848656311781	468.150893811175	338.846571730537	1017.80202358589	405.615373951164	1.32802603878264	2.28524049699834e-21	1.32271397206996e-19	TMEM40	3	12733525	12769457	-	3562	protein_coding	transmembrane protein 40 [Source:HGNC Symbol;Acc:HGNC:25620]	-	969	1038	1142	404	444	341	4.69125414762059	5.16345035395862	5.50692787751402	2.06587924595286	2.36530857109192	1.69586692817173
ENSG00000196872	1084.71779105485	1066.14828327942	1011.26346049208	388.544641998545	376.418624077904	514.728809842869	1054.04317827545	426.564025306439	1.30438123543514	2.3698996099232e-21	1.36753322917733e-19	KIAA1211L	2	98793846	98936259	-	4705	protein_coding	KIAA1211 like [Source:HGNC Symbol;Acc:HGNC:33454]	-	1130	1077	1054	383	357	518	4.1416931068044	4.05595046944734	3.8478504372866	1.48271140758946	1.43981713889379	1.9503000819871
ENSG00000172379	308.136646839475	287.077996426213	294.552070560787	68.9844273000027	82.2427245884497	98.3748111475754	296.588904608825	83.2006543453426	1.83307709458987	2.40598873549803e-21	1.38413826130004e-19	ARNT2	15	80404350	80597937	+	7741	protein_coding	aryl hydrocarbon receptor nuclear translocator 2 [Source:HGNC Symbol;Acc:HGNC:16876]	bHLH	321	290	307	68	78	99	0.715100471534996	0.663800381601976	0.681206068083971	0.160003442975527	0.191203697219408	0.226552800060547
ENSG00000151726	8863.96821469068	8935.05515773447	8739.65736396811	14861.0716987903	14074.0498436747	13550.8818143382	8846.22691213109	14162.0011189344	-0.678889509465362	3.38117980942992e-21	1.9392603106994e-19	ACSL1	4	184755595	184826818	-	6284	protein_coding	acyl-CoA synthetase long chain family member 1 [Source:HGNC Symbol;Acc:HGNC:3569]	-	9234	9026	9109	14649	13348	13637	25.3403607514844	25.4504649100241	24.8984163908356	42.4609088118882	40.3068419259776	38.442707850287
ENSG00000089351	1988.00933210141	2096.65929803696	2004.29731401135	3298.06431106337	3355.08140564676	3393.43414211081	2029.65531471657	3348.85995294031	-0.722497021614053	4.01865134231154e-21	2.29791582948431e-19	GRAMD1A	19	34994784	35026471	+	5942	protein_coding	GRAM domain containing 1A [Source:HGNC Symbol;Acc:HGNC:29305]	-	2071	2118	2089	3251	3182	3415	6.01044394125856	6.31582191119416	6.03869357397098	9.96556221387911	10.1616978738883	10.1809749196655
ENSG00000183010	1111.59575401904	1266.11295665216	1147.50578628893	2244.02284099421	2607.51612701585	2190.08165423491	1175.07149898671	2347.20687408165	-0.998160751420426	4.13421330154701e-21	2.3568751553729e-19	PYCR1	17	81932384	81942412	-	2886	protein_coding	pyrroline-5-carboxylate reductase 1 [Source:HGNC Symbol;Acc:HGNC:9721]	-	1158	1279	1196	2212	2473	2204	6.91944612262494	7.85255134936981	7.11823059423508	13.9606705514793	16.2602246001647	13.5284041961269
ENSG00000183098	199.66486773399	210.853838754425	253.295591622306	573.179432713258	621.038010033293	537.583563947861	221.271432703574	577.267002231471	-1.38296941844439	4.16308506902611e-21	2.3662075405843e-19	GPC6	13	93226842	94407401	+	6468	protein_coding	glypican 6 [Source:HGNC Symbol;Acc:HGNC:4454]	-	208	213	264	565	589	541	0.554564957235766	0.583507119718258	0.70108571070106	1.59109429776811	1.72800117755922	1.48169413190402
ENSG00000105894	158.387996038982	139.579301710676	156.390838766802	18.2605836970595	28.4686354344634	14.9052744162993	151.452712172154	20.5448311826074	2.88771061449766	4.18313030006511e-21	2.37048225117761e-19	PTN	7	137227341	137343865	-	1713	protein_coding	pleiotrophin [Source:HGNC Symbol;Acc:HGNC:9630]	-	165	141	163	18	27	15	1.66106137921874	1.45847274253942	1.63443420063321	0.191395897611037	0.299092244411042	0.155119073861973
ENSG00000083845	50510.4119004558	55243.7057536594	52793.9012462779	117092.949526778	135129.014074443	94550.117732353	52849.3396334644	115590.693777858	-1.12906495958042	4.46623176930074e-21	2.52335428947926e-19	RPS5	19	58386400	58394806	+	3617	protein_coding	ribosomal protein S5 [Source:HGNC Symbol;Acc:HGNC:10426]	-	52619	55806	55025	115422	128158	95151	250.872571217666	273.381393748542	261.305615196982	581.242777389591	672.350857482274	466.010986082951
ENSG00000099139	196.785085987826	179.176266734981	156.390838766802	37.535644266178	24.2510598145429	19.8736992217324	177.450730496537	27.2201344341511	2.70497879783315	5.3533431075569e-21	3.01305020811702e-19	PCSK5	9	75890644	76362339	+	12705	protein_coding	proprotein convertase subtilisin/kexin type 5 [Source:HGNC Symbol;Acc:HGNC:8747]	-	205	181	163	37	23	20	0.27825199777389	0.25242971256783	0.22036881430025	0.0530450102168225	0.0343519913056995	0.0278860263440178
ENSG00000136717	4302.39392876799	4467.52757886724	4403.88926343327	2754.30470763981	2760.40324323797	2661.08832578997	4391.27025702283	2725.26542555592	0.688271523350182	5.36481175112503e-21	3.01305020811702e-19	BIN1	2	127048027	127107355	-	6929	protein_coding	bridging integrator 1 [Source:HGNC Symbol;Acc:HGNC:1052]	-	4482	4513	4590	2715	2618	2678	11.1547641009379	11.5406784164087	11.3783509304211	7.13701739572748	7.16964795530362	6.84654265744405
ENSG00000197747	55977.1975819225	59281.606262013	58806.793188312	36453.1974436911	37127.3181821601	33526.9305870626	58021.8656774158	35702.4820709713	0.700580529091849	5.62082862001898e-21	3.14749773050589e-19	S100A10	1	151982915	151994390	-	1543	protein_coding	S100 calcium binding protein A10 [Source:HGNC Symbol;Acc:HGNC:10487]	-	58314	59885	61292	35933	35212	33740	651.727438825097	687.683644003277	682.29952159241	424.174966346681	433.035516592865	387.356153240543
ENSG00000053747	39841.7804581695	39919.6802892533	40748.9283022384	20397.0719896155	18133.4663778482	23691.4368422272	40170.1296832204	20740.6584032303	0.953636808157377	5.923418057331e-21	3.30715438262843e-19	LAMA3	18	23689443	23956222	+	14678	protein_coding	laminin subunit alpha 3 [Source:HGNC Symbol;Acc:HGNC:6483]	-	41505	40326	42471	20106	17198	23842	48.7632490219061	48.6804775227842	49.7007340829831	24.9503290504706	22.2336012132035	28.774455042905
ENSG00000225383	633.551984155929	694.926736176557	686.968346975647	223.18491185295	275.196809199812	169.920128345812	671.815689102711	222.767283132858	1.59387355060801	6.28250884776172e-21	3.49732485181135e-19	SFTA1P	10	10784437	10794980	-	824	lincRNA	surfactant associated 1, pseudogene [Source:HGNC Symbol;Acc:HGNC:18383]	-	660	702	716	220	261	171	13.8126123427267	15.0954640328699	14.9252979819393	4.86309722044872	6.01051999417772	3.67620909974682
ENSG00000077348	2106.0803836941	2317.41237804746	2082.01300689547	4423.11916217665	4834.39605433387	3798.85760623415	2168.50192287901	4352.12427424822	-1.00498051977975	6.99378641219926e-21	3.88185910333418e-19	EXOSC5	19	41386374	41397479	-	1488	protein_coding	exosome component 5 [Source:HGNC Symbol;Acc:HGNC:24662]	-	2194	2341	2170	4360	4585	3823	25.426863493272	27.8762948717772	25.0492082052566	53.3704716461171	58.4702780836814	45.5127076966045
ENSG00000170835	193.905304241663	252.430652029946	177.498804735328	44.63698237059	29.5230293394435	38.7537134823782	207.944920335646	37.6379083974706	2.46364663723964	7.19503458607537e-21	3.98188361434645e-19	CEL	9	133061978	133071861	+	2384	protein_coding	carboxyl ester lipase [Source:HGNC Symbol;Acc:HGNC:1848]	-	202	255	185	44	28	39	1.46118167786644	1.89526741822658	1.33291568110426	0.33617383470216	0.222869444614268	0.289794182536264
ENSG00000105722	3169.67977527709	3504.33140465101	3098.0737323804	5434.55260361933	5535.56800114565	5636.18109928331	3257.36163743617	5535.43390134943	-0.765069109443607	7.62072149261364e-21	4.20517188602619e-19	ERF	19	42247572	42255157	-	3295	protein_coding	ETS2 repressor factor [Source:HGNC Symbol;Acc:HGNC:3444]	ETS	3302	3540	3229	5357	5250	5672	17.2814726939271	19.03638196755	16.8325466210671	29.6130888831476	30.234489147975	30.4938395111173
ENSG00000198130	561.557440501846	553.367586214665	557.442192168786	1214.32881585446	1225.2057175869	1028.46393472465	557.455739628433	1155.99948938867	-1.05196810322321	9.55159623573852e-21	5.25532156842509e-19	HIBCH	2	190189735	190344193	-	7438	protein_coding	3-hydroxyisobutyryl-CoA hydrolase [Source:HGNC Symbol;Acc:HGNC:4908]	-	585	559	581	1197	1162	1035	1.3563094619945	1.33165646284009	1.34170537092958	2.93126754213666	2.96448122779742	2.46499182216504
ENSG00000128513	487.643042350321	443.486008272219	462.456345310422	1127.0838048574	1099.73284289427	902.265944666651	464.528465310987	1043.02753080611	-1.16660572493011	1.0929375198935e-20	5.99595027218094e-19	POT1	7	124822386	124929983	-	5897	protein_coding	protection of telomeres 1 [Source:HGNC Symbol;Acc:HGNC:17284]	-	508	448	482	1111	1043	908	1.48556508593652	1.34611899784428	1.4039547494775	3.43162966826034	3.35623167026038	2.72763357595622
ENSG00000102265	93590.9868958103	113898.690044163	98827.4966646363	48360.112491046	53513.6538594562	39536.7372317144	102105.72453487	47136.8345274056	1.11514388708104	1.21626055210972e-20	6.6532264363528e-19	TIMP1	X	47582313	47586789	+	1541	protein_coding	TIMP metallopeptidase inhibitor 1 [Source:HGNC Symbol;Acc:HGNC:11820]	-	97498	115058	103004	47670	50753	39788	1091.0688773814	1322.9722940221	1148.12361930809	563.455984505349	624.968070994228	457.383799205492
ENSG00000144821	208.30421297248	210.853838754425	212.039112683824	42.6080286264723	14.7615146697217	35.7726585991183	210.399054803576	31.0474006317708	2.75580444565815	1.22028084849387e-20	6.65598144652549e-19	MYH15	3	108380369	108529322	-	7694	protein_coding	myosin heavy chain 15 [Source:HGNC Symbol;Acc:HGNC:31073]	-	217	213	221	42	14	36	0.486369856830249	0.490528210337626	0.493375172938769	0.0994293479011327	0.0345282529217842	0.0828860848013182
ENSG00000105202	12405.1398352228	13894.5750270287	13093.6550714758	24556.4271650569	27147.4798715233	21912.7407618821	13131.1233112424	24538.8825994874	-0.902069920998114	1.29710734907597e-20	7.05469850458644e-19	FBL	19	39834458	39846414	-	2173	protein_coding	fibrillarin [Source:HGNC Symbol;Acc:HGNC:3599]	-	12923	14036	13647	24206	25747	22052	102.556388171197	114.451160466026	107.873473999754	202.899410547174	224.835900067596	179.770971136237
ENSG00000142661	314.856137580522	278.168679295744	350.200344477809	83.1871035088268	67.481209918728	101.355866030835	314.408387118025	84.0080598194633	1.902255310081	1.54453503849655e-20	8.37633658270036e-19	MYOM3	1	24056035	24112175	-	9254	protein_coding	myomesin 3 [Source:HGNC Symbol;Acc:HGNC:26679]	-	328	281	365	82	64	102	0.61122829163039	0.538038548053268	0.677486380802272	0.161399371766155	0.131234865160496	0.195254918951135
ENSG00000063244	21936.2574877747	23378.0481503498	22411.8625935812	34522.6479561631	35197.7773360465	34278.156417644	22575.3894105686	34666.1939032846	-0.618782040670281	1.59707877313586e-20	8.63654569689784e-19	U2AF2	19	55654146	55674715	+	4115	protein_coding	U2 small nuclear RNA auxiliary factor 2 [Source:HGNC Symbol;Acc:HGNC:23156]	-	22852	23616	23359	34030	33382	34496	95.7664690964087	101.688787240971	97.5038146654965	150.629346615907	153.936378020054	148.501283284531
ENSG00000058085	62092.8940835247	65041.9747489238	64030.0553125234	42836.2859226855	42013.379537838	41440.6376171564	63721.6413816573	42096.76769256	0.598073302786783	1.98024255568776e-20	1.06780771656701e-18	LAMC2	1	183186238	183244900	+	6543	protein_coding	laminin subunit gamma 2 [Source:HGNC Symbol;Acc:HGNC:6493]	-	64685	65704	66736	42225	39846	41704	170.484838160784	177.930933322562	175.19449361745	117.546640288692	115.559741282934	112.909919730092
ENSG00000114019	10026.4401128919	10491.2158831897	10313.1602816218	5489.33435471051	5038.94847190001	6262.20262476788	10276.9387592345	5596.8284837928	0.876639399425957	2.13250614783976e-20	1.146646132391e-18	AMOTL2	3	134355874	134375479	-	5984	protein_coding	angiomotin like 2 [Source:HGNC Symbol;Acc:HGNC:17812]	-	10445	10598	10749	5411	4779	6302	30.1006558899234	31.3811530948562	30.8541564933121	16.4703728923453	15.1545901734078	18.6559822989982
ENSG00000100154	266.859775144467	206.894142251995	227.390360660933	47.6804129867666	44.2845440091652	64.5895224706303	233.714759352465	52.184826488854	2.16112334632642	2.39766105958347e-20	1.28556744687638e-18	TTC28	22	27978014	28679865	-	12645	protein_coding	tetratricopeptide repeat domain 28 [Source:HGNC Symbol;Acc:HGNC:29179]	-	278	209	237	47	42	65	0.379127303230777	0.292862671515798	0.321933901082301	0.0677012218820008	0.0630273731862888	0.0910596192390212
ENSG00000239900	929.209576762029	923.599209191919	845.278091739588	419.99342503237	464.987712096235	427.284533267247	899.362292564512	437.42189013195	1.0401596502766	2.93983681972465e-20	1.57181614369854e-18	ADSL	22	40346500	40390463	+	7111	protein_coding	adenylosuccinate lyase [Source:HGNC Symbol;Acc:HGNC:291]	-	968	933	881	414	441	430	2.34749014717995	2.32481036057016	2.12805294932176	1.06044254956789	1.17681084325363	1.07119634946787
ENSG00000168918	11569.0432015868	10948.5608292204	11310.9914001339	5442.6684185958	4595.04863790338	6343.68479157698	11276.1984769804	5460.46728269206	1.04609719973373	3.39583734637459e-20	1.81050742126287e-18	INPP5D	2	233059967	233207903	+	8681	protein_coding	inositol polyphosphate-5-phosphatase D [Source:HGNC Symbol;Acc:HGNC:6079]	-	12052	11060	11789	5365	4358	6384	23.941340660122	22.5746974244302	23.3262223666216	11.2568648711768	9.52612377801886	13.0273004414789
ENSG00000126254	4533.73639570978	5015.94554445386	4825.08912980521	7961.61449191796	8009.17610222902	7563.92992379135	4791.59035665628	7844.90683931278	-0.711261443314512	3.68672001495378e-20	1.96007162143343e-18	RBM42	19	35629030	35637686	+	2206	protein_coding	RNA binding motif protein 42 [Source:HGNC Symbol;Acc:HGNC:28117]	-	4723	5067	5029	7848	7596	7612	36.9208369117499	40.698833661208	39.1573531089451	64.7993976686129	65.33985983479	61.1258031573453
ENSG00000143013	952.247830731336	1087.92661404279	989.196041524989	1934.60739501625	1863.11403009988	1786.64556003374	1009.7901620997	1861.45566171662	-0.882502548299946	3.88355894559082e-20	2.05893894014558e-18	LMO4	1	87328468	87348923	+	5833	protein_coding	LIM domain only 4 [Source:HGNC Symbol;Acc:HGNC:6644]	-	992	1099	1031	1907	1767	1798	2.93277533517332	3.33843006829455	3.0360148310395	5.95492367338035	5.74835159426694	5.46045733354998
ENSG00000144959	2606.2024802778	2534.20576155553	2590.52309613722	1539.97589178535	1549.95904032078	1401.09579513213	2576.97711265685	1497.01024241276	0.783777067057513	4.24246707024663e-20	2.24293782789268e-18	NCEH1	3	172630249	172711218	-	4808	protein_coding	neutral cholesterol ester hydrolase 1 [Source:HGNC Symbol;Acc:HGNC:29260]	-	2715	2560	2700	1518	1470	1410	9.73788125493322	9.43435194947437	9.64576118196237	5.750754067509	5.80165134940137	5.19500489005877
ENSG00000112218	366.692209011462	380.13086423333	346.362532483532	0	0	0	364.395201909441	0	10.9226257684595	4.49004444633177e-20	2.3672164689616e-18	GPR63	6	96794126	96837463	-	5952	protein_coding	G protein-coupled receptor 63 [Source:HGNC Symbol;Acc:HGNC:13302]	-	382	384	361	0	0	0	1.1067755075695	1.14315433903913	1.04179310623245	0	0	0
ENSG00000175662	2400.77804905148	2531.23598917871	2494.57779628028	1242.73416827211	1380.20162161898	1462.7042627195	2475.53061150349	1361.88001753686	0.862062661325073	4.82671561314739e-20	2.53764573361224e-18	TOM1L2	17	17843511	17972422	-	7863	protein_coding	target of myb1 like 2 membrane trafficking protein [Source:HGNC Symbol;Acc:HGNC:11984]	-	2501	2557	2600	1225	1309	1472	5.48509956847904	5.76207649705042	5.67965913412915	2.8376922608309	3.15900360436848	3.31627732442768
ENSG00000221869	3760.03503324057	3564.71677631308	3853.16324225447	6005.70308258847	5938.34647284806	5881.6212846717	3725.97168393604	5941.89028003608	-0.673258225513426	4.89772263360275e-20	2.5678447724709e-18	CEBPD	8	47736909	47739086	-	2178	protein_coding	CCAAT enhancer binding protein delta [Source:HGNC Symbol;Acc:HGNC:1835]	C/EBP	3917	3601	4016	5920	5632	5919	31.0137866949686	29.2955606109452	31.6718205910462	49.5086762023677	49.0685835230397	48.1417387296537
ENSG00000163235	2426.69608476695	2635.17802236751	2600.11762612291	1469.97698761329	1516.21843536142	1361.34839668867	2553.99724441913	1449.18127322113	0.817661695545557	4.97102755072992e-20	2.59907841029462e-18	TGFA	2	70447280	70554193	-	4963	protein_coding	transforming growth factor alpha [Source:HGNC Symbol;Acc:HGNC:11765]	-	2528	2662	2710	1449	1438	1370	8.78399123757882	9.50386685131848	9.37912266008399	5.31791746824912	5.4981092014556	4.88998581140461
ENSG00000122861	1106.79611777543	1204.73766086449	1159.97867527033	637.091475652966	583.079829454009	596.210976651972	1157.17081797008	605.460760586316	0.93430979318404	6.07227472366832e-20	3.16611415137384e-18	PLAU	10	73909177	73917497	+	2950	protein_coding	plasminogen activator, urokinase [Source:HGNC Symbol;Acc:HGNC:9052]	-	1153	1217	1209	628	553	600	6.74010078771394	7.30979385575074	7.03949467587144	3.87752949901393	3.55714743397227	3.60296913254996
ENSG00000110002	49.9162169334974	55.4357510340273	47.0131969298976	215.069096876479	266.761657959971	188.800142606458	50.7883882991408	223.543632480969	-2.13781645192621	6.72916175408637e-20	3.49897924504376e-18	VWA5A	11	124115362	124147721	+	6403	protein_coding	von Willebrand factor A domain containing 5A [Source:HGNC Symbol;Acc:HGNC:6658]	-	52	56	49	212	253	190	0.140048654669723	0.15496766613868	0.131446727424117	0.60307293970564	0.749783311717638	0.525655733977368
ENSG00000203837	862.974596600273	954.286857085756	952.736827579354	1746.92917368536	1689.13903577816	1615.73174672684	923.332760421794	1683.93331873012	-0.866945042933358	7.09986289027023e-20	3.68161931299026e-18	PNLIPRP3	10	116427867	116477957	+	2354	protein_coding	pancreatic lipase related protein 3 [Source:HGNC Symbol;Acc:HGNC:23492]	-	899	964	993	1722	1602	1626	6.58585754794915	7.25616488271993	7.24569401562903	13.3242929111317	12.913822233411	12.2361668352467
ENSG00000138772	10503.5239555063	11221.7798878881	10629.7797711497	5521.79761461639	6152.38843555903	4603.74242471431	10785.0278715147	5425.97615829658	0.991156731883855	7.39793164709474e-20	3.82570088209186e-18	ANXA3	4	78551519	78610451	+	5123	protein_coding	annexin A3 [Source:HGNC Symbol;Acc:HGNC:541]	-	10942	11336	11079	5443	5835	4633	36.8325217543554	39.2077615857677	37.1461156406397	19.3522497939982	21.6130100319917	16.0202486088089
ENSG00000137309	34900.0749817532	38196.2223865704	35829.8127785734	63109.5917339098	65571.7025568089	56612.2196030269	36308.703382299	61764.5046312486	-0.766460262062131	7.89709995981604e-20	4.07270874494382e-18	HMGA1	6	34236873	34246231	+	2327	protein_coding	high mobility group AT-hook 1 [Source:HGNC Symbol;Acc:HGNC:5010]	HMGI/HMGY	36357	38585	37344	62209	62189	56972	269.432981132086	293.804665948984	275.652319346927	486.938731002073	507.126074228348	433.706957733796
ENSG00000265763	687.307910084311	694.926736176557	647.630774034304	313.473353466189	308.937414159176	331.890777002931	676.621806765057	318.100514876099	1.08852662075851	8.07845668486398e-20	4.15491711071795e-18	ZNF488	10	47365496	47384273	-	3496	protein_coding	zinc finger protein 488 [Source:HGNC Symbol;Acc:HGNC:23535]	zf-C2H2	716	702	675	309	293	334	3.5318373727599	3.55796978349108	3.31642017755114	1.60992089905577	1.5903581797197	1.69241298927416
ENSG00000213694	785.220489453864	774.120666225167	796.345988812552	358.110335836779	393.288926557586	310.029707859025	785.229048163861	353.80965675113	1.15093874873658	8.42123252766692e-20	4.3194760989472e-18	S1PR3	9	88990863	89005010	+	13578	protein_coding	sphingosine-1-phosphate receptor 3 [Source:HGNC Symbol;Acc:HGNC:3167]	-	818	782	830	353	373	312	1.03890682371581	1.02048709261256	1.04997627979865	0.473539688100524	0.521280858671682	0.407052190995112
ENSG00000163975	1072.23873682147	1242.35477763758	1162.85703426604	489.992329204431	569.372708689267	590.248866885452	1159.15018290836	549.87130159305	1.07579776754563	8.96346426034262e-20	4.58517535285148e-18	MELTF	3	196988621	197029816	-	8393	protein_coding	melanotransferrin [Source:HGNC Symbol;Acc:HGNC:7037]	-	1117	1255	1212	483	540	594	2.29506531437533	2.64949479091609	2.48040499148782	1.04820780789231	1.22088648796882	1.25371992751247
ENSG00000106351	3496.05503984226	3657.7696441202	3398.3825209326	1910.25995008684	1872.6035752447	2164.24584524666	3517.40240163169	1982.36979019273	0.827091656294202	9.68142823671798e-20	4.93909413036014e-18	AGFG2	7	100539211	100568219	+	5478	protein_coding	ArfGAP with FG repeats 2 [Source:HGNC Symbol;Acc:HGNC:5177]	-	3642	3695	3542	1883	1776	2178	11.4650779817401	11.9516807014638	11.1061549632945	6.26102985700693	6.15204755767027	7.04315351513531
ENSG00000128335	1927.53391543198	1810.57122573636	1985.10825403996	1057.08490068534	965.824816961794	1100.00925192289	1907.73779840277	1040.97298985667	0.873719490084057	1.04949943882734e-19	5.33772746990551e-18	APOL2	22	36226203	36239954	-	3484	protein_coding	apolipoprotein L2 [Source:HGNC Symbol;Acc:HGNC:619]	-	2008	1829	2069	1042	916	1107	9.93904510723345	9.30190985493395	10.2004549995098	5.44762313205176	4.98902956843263	5.62860512232671
ENSG00000063245	10898.0540547307	12439.3865623855	11085.5199454701	19454.6229754728	18466.6548518219	19648.1327355657	11474.3201875288	19189.8035209535	-0.741963813721591	1.05192177644358e-19	5.33772746990551e-18	EPN1	19	55675226	55709858	+	17616	protein_coding	epsin 1 [Source:HGNC Symbol;Acc:HGNC:21604]	-	11353	12566	11554	19177	17514	19773	11.11379638103	12.6393960080421	11.2658058234151	19.8285450950461	18.8658681229132	19.8836711456285
ENSG00000181104	679.628492094542	723.634535819178	649.549680031443	273.908755455893	275.196809199812	333.878146925104	684.270902648388	294.32790386027	1.21640932778135	1.10268513872624e-19	5.58035337451109e-18	F2R	5	76716043	76735781	+	4066	protein_coding	coagulation factor II thrombin receptor [Source:HGNC Symbol;Acc:HGNC:3537]	-	708	731	677	270	261	336	3.00279015183116	3.18556572515565	2.85995035429	1.20952227966444	1.21806898062037	1.46387235783879
ENSG00000178826	195.825158739105	208.87399050321	220.674189670948	59.8541354514729	43.2301501041851	43.7221382878113	208.457779637754	48.9354746144898	2.09030152148282	1.11474898737818e-19	5.62636108909514e-18	TMEM139	7	143279957	143288048	+	2564	protein_coding	transmembrane protein 139 [Source:HGNC Symbol;Acc:HGNC:22058]	-	204	211	230	59	41	44	1.37205413201614	1.4581459695115	1.54080264422795	0.419132630955423	0.303434240505586	0.30399466549986
ENSG00000113716	3285.83097237234	3237.05189073695	3355.20713599698	5282.3810728105	5034.73089628009	5291.37241778625	3292.69666636876	5202.82812895895	-0.660047290452914	1.16564000652443e-19	5.86757138390636e-18	HMGXB3	5	150000046	150053142	+	6263	protein_coding	HMG-box containing 3 [Source:HGNC Symbol;Acc:HGNC:28982]	HMG	3423	3270	3497	5207	4775	5325	9.42504835239732	9.25128176180719	9.59070252161573	15.1433740111087	14.4673742028636	15.0615097559594
ENSG00000133424	167.987268526193	174.226646106943	161.188103759649	419.99342503237	415.431198562169	509.760385037436	167.800672797595	448.395002877325	-1.41858337176709	1.27146833534483e-19	6.3833106586397e-18	LARGE1	22	33162226	33922841	-	10687	protein_coding	LARGE xylosyl- and glucuronyltransferase 1 [Source:HGNC Symbol;Acc:HGNC:6511]	-	175	176	168	414	394	513	0.282384814717001	0.291805468035815	0.270016729226683	0.705605592774141	0.699582863854628	0.850340497293359
ENSG00000276170	121.91076058758	136.609529333853	112.256000832613	5.07238436029432	1.05439390498012	0	123.592096918015	2.04225942175815	5.92016363432454	1.53494847559073e-19	7.68570629563643e-18	AC244153.1	17	38450394	38452444	-	1248	processed_transcript	uncharacterized LOC101929494 [Source:NCBI gene;Acc:101929494]	-	127	138	117	5	1	0	1.75488327559448	1.95930058590121	1.6103062417665	0.0729747980341227	0.0152049209008818	0
ENSG00000254166	7285.84781779318	7331.37807425011	7341.73434505259	4114.71819307075	3848.53775317745	4623.61612393604	7319.65341236529	4195.62402339475	0.802781004006136	1.54063291302546e-19	7.69381507779232e-18	CASC19	8	127072694	127227541	-	22208	processed_transcript	cancer susceptibility 19 [Source:HGNC Symbol;Acc:HGNC:49476]	-	7590	7406	7652	4056	3650	4653	5.89374615272327	5.90895695431012	5.91837817579118	3.32664134070019	3.11876151331488	3.71154654122967
ENSG00000204673	7727.41435220489	8461.87142569403	7554.73291073498	13248.0534722167	13049.178968034	12466.7715217927	7914.6728962113	12921.3346540145	-0.707172578905504	1.88797012185634e-19	9.40358170957234e-18	AKT1S1	19	49869033	49878459	-	5737	protein_coding	AKT1 substrate 1 [Source:HGNC Symbol;Acc:HGNC:28426]	-	8050	8548	7874	13059	12376	12546	24.1974794639197	26.4007479513074	23.5747860743374	41.46126559646	40.9349440708564	38.739297447582
ENSG00000180287	988.725066182738	1033.48078713437	1062.11446941626	496.079190436784	554.611194019545	538.577248908948	1028.10677424445	529.755877788426	0.956741179984213	2.07466443289906e-19	1.03063448087875e-17	PLD5	1	242082986	242524696	-	9545	protein_coding	phospholipase D family member 5 [Source:HGNC Symbol;Acc:HGNC:26879]	-	1030	1044	1107	489	526	542	1.86088866890789	1.9380328459226	1.99208969122879	0.933147741139448	1.04570350084254	1.00589965881511
ENSG00000130475	112.311488100369	120.770743324131	130.48560780543	349.994520860308	331.079686163759	329.903407080758	121.18927974331	336.992538034942	-1.47545096565002	2.16969115699475e-19	1.07501949027329e-17	FCHO1	19	17747718	17788568	+	5694	protein_coding	FCH domain only 1 [Source:HGNC Symbol;Acc:HGNC:29002]	-	117	122	136	345	314	332	0.354345970436078	0.379646093277661	0.410259499131706	1.10361886342016	1.04643181652096	1.03288489884657
ENSG00000181019	18648.5066609049	20028.1449092936	18938.6427387602	34440.4753295264	37480.5401403285	30501.1598805538	19205.0981029862	34140.7251168029	-0.829995620452146	2.4953340767369e-19	1.23313806972322e-17	NQO1	16	69706996	69726951	-	3254	protein_coding	NAD(P)H quinone dehydrogenase 1 [Source:HGNC Symbol;Acc:HGNC:2874]	-	19427	20232	19739	33949	35547	30695	102.954963990843	110.168601138696	104.194500819435	190.032079301698	207.292770569462	167.101903142123
ENSG00000147679	1863.21878976766	1677.92139290493	1680.00220049491	3093.13998290747	2953.35732784933	2907.52219613945	1740.38079438917	2984.67316896542	-0.778113275855428	2.62707760718176e-19	1.29486192372732e-17	UTP23	8	116766503	116849463	+	5252	protein_coding	UTP23, small subunit processome component [Source:HGNC Symbol;Acc:HGNC:28224]	-	1941	1695	1751	3049	2801	2926	6.37323477900471	5.71849245476116	5.72662346653087	10.5742649919702	10.1201544815929	9.86917639674773
ENSG00000147684	8650.8643654746	9908.15057320678	9057.23630649457	20173.8870777626	22793.8874378603	16107.6332192141	9205.41708172531	19691.802578279	-1.09702851062648	3.05941497896506e-19	1.50404018978888e-17	NDUFB9	8	124539101	124580648	+	4106	protein_coding	NADH:ubiquinone oxidoreductase subunit B9 [Source:HGNC Symbol;Acc:HGNC:7704]	-	9012	10009	9440	19886	21618	16210	37.8496037744122	43.1924969754899	39.4902832856651	88.215717898967	99.9068619298609	69.9351284437298
ENSG00000196352	3228.23533744907	3246.95113199303	3189.22176724448	5231.65722920756	5250.88164680102	4887.93632358508	3221.46941222886	5123.49173319789	-0.669371275304454	3.16111364690028e-19	1.55001031074823e-17	CD55	1	207321376	207386804	+	5908	protein_coding	CD55 molecule (Cromer blood group) [Source:HGNC Symbol;Acc:HGNC:2665]	-	3363	3280	3324	5157	4980	4919	9.8162470543993	9.8371642851641	9.6640179600665	15.8991580826181	15.995123831384	14.7491720917651
ENSG00000102225	14259.719279752	15460.63499374	14247.8770287547	9153.62481658713	8776.77486505455	9496.64717310483	14656.0771007489	9142.34895158217	0.68081880545096	3.23026041272693e-19	1.57982270882901e-17	CDK16	X	47217860	47229997	+	6524	protein_coding	cyclin dependent kinase 16 [Source:HGNC Symbol;Acc:HGNC:8749]	-	14855	15618	14850	9023	8324	9557	39.2661031606825	42.4177895831168	39.0975641777764	25.1915266744953	24.2112309090309	25.9500943182482
ENSG00000162614	464.604788381015	337.564126832202	461.496892311852	95.3608259735332	100.167420973112	146.071689279733	421.22193584169	113.866645408793	1.88619634526294	3.49726654072245e-19	1.70334155162181e-17	NEXN	1	77888513	77943895	+	4436	protein_coding	nexilin F-actin binding protein [Source:HGNC Symbol;Acc:HGNC:29557]	-	484	341	481	94	95	147	1.88153769573903	1.36206994116126	1.86247623033288	0.385970221234401	0.40637858927154	0.587025685426168
ENSG00000001561	217.903485459691	218.773231759286	171.742086743912	48.6948898588255	45.3389379141453	29.8105488325986	202.80626798763	41.2814588685231	2.29835926386981	3.50081821514706e-19	1.70334155162181e-17	ENPP4	6	46129993	46146699	+	4651	protein_coding	ectonucleotide pyrophosphatase/phosphodiesterase 4 [Source:HGNC Symbol;Acc:HGNC:3359]	-	227	221	179	48	43	30	0.841663739137998	0.84194263349356	0.661064584880563	0.187980318272891	0.175436868463755	0.114263157826514
ENSG00000179913	1887.21697098569	1962.02961695432	1964.95974107001	1111.86665177651	1181.97556748272	1101.00293688397	1938.06877633667	1131.61505204774	0.776395576010229	3.55121778865978e-19	1.7234333098965e-17	B3GNT3	19	17794828	17813082	+	2301	protein_coding	UDP-GlcNAc:betaGal beta-1,3-N-acetylglucosaminyltransferase 3 [Source:HGNC Symbol;Acc:HGNC:13528]	-	1966	1982	2048	1096	1121	1108	14.7341807866275	15.2624269663717	15.2879950543835	8.67583768356865	9.24459190773615	8.53010640783195
ENSG00000079308	305.256865093311	260.350045034807	290.71425856651	75.0712885323559	45.3389379141453	84.4632216923627	285.440389564876	68.2911493796213	2.06064001625159	3.69122813703733e-19	1.78679987083646e-17	TNS1	2	217799588	218033982	-	16281	protein_coding	tensin 1 [Source:HGNC Symbol;Acc:HGNC:11973]	-	318	263	303	74	43	85	0.336825639608669	0.286227422338494	0.319667696909853	0.0827881401393932	0.0501171227335497	0.0924845433313782
ENSG00000142871	6407.51438521337	5767.29795579006	6614.46897213703	3088.06759854718	2698.19400284414	3565.34164037879	6263.09377104682	3117.20108059004	1.00650524771659	4.52306043701838e-19	2.18387665539405e-17	CYR61	1	85580761	85583962	+	2455	protein_coding	cysteine rich angiogenic inducer 61 [Source:HGNC Symbol;Acc:HGNC:2654]	-	6675	5826	6894	3044	2559	3588	46.8876938884561	42.0489883007131	48.2344113216053	22.5845080203181	19.7796016075458	25.8900115956472
ENSG00000088280	1260.38447757081	1255.22379127048	1323.08568502712	2244.02284099421	2077.15599281084	2264.60802631641	1279.56465128947	2195.26228670715	-0.778815972152312	4.75254867020536e-19	2.2888419511699e-17	ASAP3	1	23428563	23484568	-	4988	protein_coding	ArfGAP with SH3 domain, ankyrin repeat and PH domain 3 [Source:HGNC Symbol;Acc:HGNC:14987]	-	1313	1268	1379	2212	1970	2279	4.53938878913761	4.50432144736871	4.7487031433221	8.07748500632904	7.49442869488213	8.09373884876704
ENSG00000072778	12894.7027320706	13626.305588989	13039.9257035559	8167.55329694591	8784.15562238941	8027.9808006188	13186.9780082052	8326.56323998471	0.663353885327338	5.11267388557695e-19	2.45602991452576e-17	ACADVL	17	7217125	7225273	+	4865	protein_coding	acyl-CoA dehydrogenase very long chain [Source:HGNC Symbol;Acc:HGNC:92]	-	13433	13765	13591	8051	8331	8079	47.6156009213226	50.1337208410158	47.9850296827099	30.1428605762778	32.4947380553973	29.4175208922644
ENSG00000073417	1012.72324740077	958.246553588187	1096.65477736476	1984.31676174714	1821.99266780565	1805.52557429439	1022.5415261179	1870.61166794906	-0.871235538588624	5.29125702460986e-19	2.53538282796939e-17	PDE8A	15	84980440	85139145	+	7886	protein_coding	phosphodiesterase 8A [Source:HGNC Symbol;Acc:HGNC:8793]	-	1055	968	1143	1956	1728	1817	2.30703820383249	2.17497941959715	2.48958327410818	4.51782662397973	4.15801178535015	4.08159079293213
ENSG00000147394	1065.51924608043	1151.28175808167	1097.61423036332	570.136002097081	603.113313648631	605.154141301751	1104.80507817514	592.801152349155	0.898118895492162	6.49456159486047e-19	3.10410523499809e-17	ZNF185	X	152914442	152973480	+	4812	protein_coding	zinc finger protein 185 with LIM domain [Source:HGNC Symbol;Acc:HGNC:12976]	-	1110	1163	1144	562	572	609	3.97792379945073	4.28243385134849	4.08354744379246	2.12729725461267	2.25563674451785	2.24193481403527
ENSG00000049283	518.360714309396	612.763033751123	514.266807233166	12.1737224647064	15.8159085747019	42.7284533267247	548.463518431229	23.572694788711	4.53726897245907	7.8788305445813e-19	3.75623742360933e-17	EPN3	17	50532543	50543750	+	4642	protein_coding	epsin 3 [Source:HGNC Symbol;Acc:HGNC:18235]	-	540	619	536	12	15	43	2.00607757498064	2.36277343944657	1.98333855082428	0.047086194543689	0.0613175612375071	0.164094727295692
ENSG00000279117	241.901666677718	224.712776512932	236.025437648058	77.1002422764736	57.9916647739068	59.6210976651972	234.213293612903	64.9043349051926	1.85103898024255	8.13130790962006e-19	3.86686594988389e-17	AP001972.5	11	75260129	75262466	-	2338	TEC	TEC	-	252	227	246	76	55	60	1.85872497067068	1.72035438062839	1.8072898111186	0.592088421209621	0.446392545182433	0.45460902228496
ENSG00000137843	766.021944479441	785.009831606851	829.926843762479	299.270677257365	334.242867878699	400.455039317908	793.652873282924	344.656194817991	1.20291614117036	8.98120693010829e-19	4.26033342271077e-17	PAK6	15	40238759	40277487	+	6457	protein_coding	p21 (RAC1) activated kinase 6 [Source:HGNC Symbol;Acc:HGNC:16061]	-	798	793	865	295	317	403	2.131234336047	2.17610059753748	2.30103127211278	0.832163594370222	0.931595166040463	1.10561918673068
ENSG00000100994	61135.8466165497	69613.4443609798	63446.7078893933	109074.524330025	110590.10472384	100904.733058502	64731.9996223076	106856.454037456	-0.723124235476635	9.29225747090518e-19	4.39686392879556e-17	PYGB	20	25248069	25298014	+	4474	protein_coding	glycogen phosphorylase B [Source:HGNC Symbol;Acc:HGNC:9723]	-	63688	70322	66128	107518	104885	101546	245.482609157309	278.504233608315	253.8789000877	437.726339299103	444.85262060882	402.066739466941
ENSG00000137411	7704.37609823559	8452.96210856356	7929.87903317559	4809.63485043107	5083.23301590918	4450.71494070697	8029.07241332491	4781.19426901574	0.747920135355977	9.45085640001367e-19	4.46075708436555e-17	VARS2	6	30908242	30926459	+	8448	protein_coding	valyl-tRNA synthetase 2, mitochondrial [Source:HGNC Symbol;Acc:HGNC:21642]	-	8026	8539	8265	4741	4821	4479	16.3834118834089	17.9097562696916	16.8045215760102	10.2219448346297	10.8288409956928	9.39200822617566
ENSG00000205336	1001.20412041611	1001.80321511492	941.223391596522	2049.2432815589	1669.10555158354	1979.42044248455	981.410242375852	1899.256425209	-0.952720570424301	9.48239112011529e-19	4.46450787886622e-17	ADGRG1	16	57610652	57665580	+	8659	protein_coding	adhesion G protein-coupled receptor G1 [Source:HGNC Symbol;Acc:HGNC:4512]	-	1043	1012	981	2020	1583	1992	2.07718734596239	2.07085332742439	1.94598042659021	4.24914070567276	3.46906091385238	4.07523728885486
ENSG00000139266	214.063776464806	235.601941894616	231.228172655211	530.571404086786	496.619529245639	510.754069998523	226.964630338211	512.648334443649	-1.17576847027529	9.53358038919406e-19	4.47747086913836e-17	MARCH9	12	57755098	57760407	+	4005	protein_coding	membrane associated ring-CH-type finger 9 [Source:HGNC Symbol;Acc:HGNC:25139]	-	223	238	241	523	471	514	0.960199426172103	1.05295789181407	1.03359814702482	2.37857391141393	2.2316040311874	2.27348401817957
ENSG00000165025	1508.04570774086	1406.68218248844	1335.55857400852	804.480159542679	744.402096915968	750.232145620398	1416.76215474594	766.371467359682	0.886433013935105	9.8120439885277e-19	4.59684545967485e-17	SYK	9	90801787	90898549	+	5210	protein_coding	spleen associated tyrosine kinase [Source:HGNC Symbol;Acc:HGNC:11491]	-	1571	1421	1392	793	706	755	5.19993076487789	4.83273433675747	4.58921824908809	2.77238121004384	2.57137684198007	2.56708669240943
ENSG00000120889	12277.4695111429	12039.45721564	12308.8225186461	8054.94636414738	8216.89170151011	8263.48413639633	12208.5830818097	8178.44073401794	0.578002871201066	9.8819347592275e-19	4.61815751081232e-17	TNFRSF10B	8	23020133	23069179	-	5158	protein_coding	TNF receptor superfamily member 10b [Source:HGNC Symbol;Acc:HGNC:11905]	-	12790	12162	12829	7940	7793	8316	42.7610446189806	41.7792104704548	42.7217138955613	28.0386208102321	28.669630055943	28.5604108031349
ENSG00000198727	84761.5760620735	86834.1644500501	80514.4172809433	32260.3645314719	31004.4527759406	46268.9528430763	84036.7192643556	36511.2567168296	1.20266650729418	1.05311070907368e-18	4.90941536715211e-17	MT-CYB	MT	14747	15887	+	1141	protein_coding	mitochondrially encoded cytochrome b [Source:HGNC Symbol;Acc:HGNC:7427]	-	88300	87718	83917	31800	29405	46563	1334.54787661929	1362.19613569977	1263.28548188437	507.64365025441	489.028634938525	722.913968113971
ENSG00000126261	7601.66388262243	7167.05066939925	7673.70508255758	12174.7369415784	12578.9192864129	11324.0338165431	7480.80654485975	12025.8966815115	-0.684831904600606	1.17302452889031e-18	5.45499637796238e-17	UBA2	19	34428352	34471251	+	4815	protein_coding	ubiquitin like modifier activating enzyme 2 [Source:HGNC Symbol;Acc:HGNC:30661]	-	7919	7240	7998	12001	11930	11396	28.3617582570413	26.6427372641685	28.5313491376082	45.3981992900091	47.0156995891392	41.9263886783977
ENSG00000163810	527.959986796607	534.559027828121	496.037200260349	225.213865597068	214.041962710965	243.452815466222	519.518738295026	227.569547924752	1.19024016162044	1.18020290843778e-18	5.47492658039263e-17	TGM4	3	44874608	44914990	+	5443	protein_coding	transglutaminase 4 [Source:HGNC Symbol;Acc:HGNC:11780]	-	550	540	517	222	203	245	1.74254280274463	1.7578912029685	1.6315087552076	0.742903018340691	0.707711828167005	0.797368467312904
ENSG00000084710	86.3934523848994	94.0427919327249	108.418188838335	6.08686123235318	7.38075733486087	6.95579472760634	96.2848110519866	6.8078044316068	3.82307758081598	1.18357874067341e-18	5.47716254883266e-17	EFR3B	2	25042130	25159137	+	10591	protein_coding	EFR3 homolog B [Source:HGNC Symbol;Acc:HGNC:29155]	-	90	95	113	6	7	7	0.146542852470024	0.158936338800408	0.183264638851467	0.0103188610646683	0.0125417986016527	0.0117082605651271
ENSG00000173846	1486.92730826899	1511.61413980285	1456.44965182826	887.667263051506	804.502549499835	820.783777857548	1484.99703330003	837.651196802963	0.825909795775246	1.41499279309405e-18	6.53208990119293e-17	PLK3	1	44800225	44805990	+	3479	protein_coding	polo like kinase 3 [Source:HGNC Symbol;Acc:HGNC:2154]	-	1549	1527	1518	875	763	826	7.67814109399259	7.77716253910541	7.49470499186062	4.58111408182018	4.16168169011822	4.2058804662664
ENSG00000163884	71.0346164053617	62.3652199132807	61.4049919084377	225.213865597068	210.878780996025	258.358089882521	64.9349427423601	231.483578825205	-1.83408376650383	1.47299282618502e-18	6.78329324116882e-17	KLF15	3	126342635	126357442	-	2848	protein_coding	Kruppel like factor 15 [Source:HGNC Symbol;Acc:HGNC:14536]	zf-C2H2	74	63	64	222	200	260	0.448075124601051	0.391955832890349	0.385991009262381	1.41981078961671	1.3325661014256	1.61720349055818
ENSG00000126453	1967.85085987826	2327.31161930354	2112.71550284969	4425.14811592076	4578.1783354237	3650.79854703224	2135.95932734383	4218.04166612557	-0.981676218489407	1.51614567828082e-18	6.96507020699543e-17	BCL2L12	19	49665142	49673916	+	2216	protein_coding	BCL2 like 12 [Source:HGNC Symbol;Acc:HGNC:13787]	-	2050	2351	2202	4362	4342	3674	15.953030829049	18.7983374060268	17.068083486738	35.853651095939	37.18080715543	29.369780647801
ENSG00000092140	1484.04752652283	1581.89875272099	1628.19173857217	2718.79801711775	2821.55808972681	2533.89665077088	1564.71267260533	2691.41758587182	-0.782384316697017	1.52722277482538e-18	6.99896984482325e-17	G2E3	14	30559123	30620063	+	9353	protein_coding	G2/M-phase specific E3 ubiquitin protein ligase [Source:HGNC Symbol;Acc:HGNC:20338]	-	1546	1598	1697	2680	2676	2550	2.85047774557004	3.02734842549559	3.11650700854941	5.21916879069493	5.4291760586751	4.82970442631723
ENSG00000101977	728.584781779318	725.614384070393	744.535526889808	383.47225763825	313.154989779097	323.941297314238	732.911564246506	340.189514910528	1.10707187189343	1.56721681554158e-18	7.16490644148681e-17	MCF2	X	139581770	139708227	-	4996	protein_coding	MCF.2 cell line derived transforming sequence [Source:HGNC Symbol;Acc:HGNC:6940]	-	759	733	776	378	297	326	2.61986218093832	2.59966934007068	2.66794266049811	1.37811942048876	1.12806148147263	1.15591653815495
ENSG00000078401	442.526461660429	401.909194996698	462.456345310422	174.490021994125	166.59423698686	186.812772684285	435.630667322516	175.965677221756	1.3074709893007	1.6890808935112e-18	7.70342989674374e-17	EDN1	6	12290363	12297194	+	2033	protein_coding	endothelin 1 [Source:HGNC Symbol;Acc:HGNC:3176]	-	461	406	482	172	158	188	3.91041316382532	3.53854906816196	4.07236653107172	1.54102097853543	1.4747501834331	1.63814287662912
ENSG00000163082	2969.05498029438	3274.66900751004	3061.61451843476	1928.5205337839	1784.03448722637	1734.97394205724	3101.77950207973	1815.84298768917	0.772419881639348	1.99069787479408e-18	9.05719679717007e-17	SGPP2	2	222424517	222560948	+	3336	protein_coding	sphingosine-1-phosphate phosphatase 2 [Source:HGNC Symbol;Acc:HGNC:19953]	-	3093	3308	3191	1901	1692	1746	15.9886935089511	17.570172535939	16.430015083859	10.3794312737685	9.62438676649775	9.27148936402131
ENSG00000075702	1269.0238228093	1310.6595423045	1148.4652392875	2433.73001606921	2135.14765758475	2643.20199649041	1242.7162014671	2404.02655671479	-0.952186186454283	2.32554762163173e-18	1.05553093128594e-16	WDR62	19	36054881	36105106	+	9812	protein_coding	WD repeat domain 62 [Source:HGNC Symbol;Acc:HGNC:24502]	-	1322	1324	1197	2399	2025	2660	2.32344830975024	2.3909308342602	2.09543315275934	4.45338447867627	3.91621240325199	4.80236764219315
ENSG00000147677	14860.6337374514	14665.725920877	14525.1589453412	25102.2157222245	25919.1109722214	22060.799821084	14683.8395345566	24360.70883851	-0.730308945052519	2.38832985605598e-18	1.08143347333903e-16	EIF3H	8	116642130	116766925	-	6434	protein_coding	eukaryotic translation initiation factor 3 subunit H [Source:HGNC Symbol;Acc:HGNC:3273]	-	15481	14815	15139	24744	24582	22201	41.4932118627528	40.799718489183	40.4160003217954	70.0497086226392	72.4994827868629	61.1255510438394
ENSG00000117226	709.386236804896	598.904095992617	610.2121070901	300.285154129424	281.523172629693	260.345459804694	639.500813295871	280.717928854604	1.18813474842802	2.42347118181421e-18	1.09472646916939e-16	GBP3	1	89006666	89022894	-	4297	protein_coding	guanylate binding protein 3 [Source:HGNC Symbol;Acc:HGNC:4184]	-	739	605	636	296	267	262	2.96577489211311	2.49474745504758	2.54231267026854	1.25471138897785	1.17908376144013	1.08010815396318
ENSG00000198131	1221.02746037325	1228.49583987907	1191.64062422312	2134.45933881185	1969.60781450287	2266.59539623858	1213.72130815848	2123.55418318443	-0.807229058607743	2.54525410722219e-18	1.1470005830332e-16	ZNF544	19	58228594	58277495	+	7130	protein_coding	zinc finger protein 544 [Source:HGNC Symbol;Acc:HGNC:16759]	zf-C2H2	1272	1241	1242	2104	1868	2281	3.07649831050139	3.08403159727731	2.99205288792743	5.37494083813787	4.97148453282937	5.66718072568304
ENSG00000233016	1835.38089955475	1785.82312259617	1794.17710732467	3100.24132101189	2929.10626803478	2832.99582405795	1805.12704315853	2954.11447103487	-0.7105900993594	2.77035322396654e-18	1.24547447672244e-16	SNHG7	9	136721366	136728184	-	4345	antisense	small nucleolar RNA host gene 7 [Source:HGNC Symbol;Acc:HGNC:28254]	-	1912	1804	1870	3056	2778	2851	7.58852215873969	7.35670463249994	7.39246072169598	12.8109416121871	12.1322460961535	11.6235488073858
ENSG00000137193	873.533796336205	1016.65207699904	1001.66893050639	492.021282948549	482.912408480897	484.91826101027	963.951601280544	486.617317479905	0.986056610854172	2.79595194798954e-18	1.25400432510896e-16	PIM1	6	37170203	37175426	+	2977	protein_coding	Pim-1 proto-oncogene, serine/threonine kinase [Source:HGNC Symbol;Acc:HGNC:8986]	-	910	1027	1044	485	458	488	5.27134762424558	6.11263095263501	6.02363799405835	2.96742934189411	2.91934481296931	2.90383739962989
ENSG00000111348	6205.92966298194	6034.57746970412	6010.01358303834	3769.79605657074	3898.09426671152	3394.42782707189	6083.50690524147	3687.43938345138	0.722390035591205	2.87530162519445e-18	1.28654453569871e-16	ARHGDIB	12	14942017	14961728	-	2102	protein_coding	Rho GDP dissociation inhibitor beta [Source:HGNC Symbol;Acc:HGNC:679]	-	6465	6096	6264	3716	3697	3416	53.0389498945305	51.3864734477305	51.1865946003189	32.2003414052817	33.374555436755	28.788329006131
ENSG00000068366	10303.8590877723	10241.7550035365	10379.3625385231	15962.7935818462	16338.887951572	15013.5860770577	10308.3255432773	15771.7558701587	-0.613509901812481	3.03382234620298e-18	1.35427253647603e-16	ACSL4	X	109624244	109733403	-	6415	protein_coding	acyl-CoA synthetase long chain family member 4 [Source:HGNC Symbol;Acc:HGNC:3571]	-	10734	10346	10818	15735	15496	15109	28.8551960723557	28.5767200734735	28.965932634438	44.6773668570387	45.8375817523805	41.7225042452343
ENSG00000120697	1023.2824471367	1210.67720561813	1092.81696537048	2418.51286298833	2879.54975450072	2052.95312960496	1108.9255393751	2450.33858236467	-1.14374709902261	4.2091870661054e-18	1.87452432000416e-16	ALG5	13	36949775	37000261	-	2194	protein_coding	ALG5, dolichyl-phosphate beta-glucosyltransferase [Source:HGNC Symbol;Acc:HGNC:20266]	-	1066	1223	1139	2384	2731	2066	8.37875865311294	9.87703064174809	8.91711362806218	19.7918827989662	23.6202139687442	16.68111210282
ENSG00000171522	326.375264565176	332.614506204164	326.214019513575	123.766178391181	103.330602688052	129.179044941261	328.401263427638	118.758608673498	1.46619366827283	4.84195005393796e-18	2.15125795002075e-16	PTGER4	5	40679498	40693735	+	3961	protein_coding	prostaglandin E receptor 4 [Source:HGNC Symbol;Acc:HGNC:9596]	-	340	336	340	122	98	130	1.4802435388746	1.50304160507847	1.47438625855588	0.561012413505851	0.469483121903926	0.581393024628843
ENSG00000180182	5126.97143541942	4852.60806372861	4945.02075462638	3233.1377912516	2922.7799046049	3124.14551765633	4974.86675125813	3093.35440450428	0.685420223143233	5.0826842849583e-18	2.25292659160201e-16	MED14	X	40648306	40735858	-	9656	protein_coding	mediator complex subunit 14 [Source:HGNC Symbol;Acc:HGNC:2370]	-	5341	4902	5154	3187	2772	3144	9.53859523965987	8.99523714110732	9.16820587690088	6.01176906184273	5.44746839686009	5.76788492656972
ENSG00000165480	1743.22788367753	1651.19344151353	1767.31242336472	3034.30032432806	3124.16914045611	2725.6778482606	1720.57791618526	2961.38243768159	-0.783213202889554	5.25890517788913e-18	2.32559108182027e-16	SKA3	13	21153595	21176602	-	3048	protein_coding	spindle and kinetochore associated complex subunit 3 [Source:HGNC Symbol;Acc:HGNC:20262]	-	1816	1668	1842	2991	2963	2743	10.2744830727843	9.69655914747957	10.3803467973189	17.8738839178633	18.4465621474352	15.9419760363213
ENSG00000231131	1338.13858471722	1205.72758499009	1160.9381282689	646.221767501496	668.485735757399	668.749978811295	1234.93476599207	661.152494023397	0.90143302036942	5.46133440950636e-18	2.40947963563466e-16	LNCAROD	10	52450874	52755409	-	2007	lincRNA	lncRNA activating regulator of DKK1 [Source:HGNC Symbol;Acc:HGNC:50913]	-	1394	1218	1210	637	634	673	11.9777294946076	10.7531692908419	10.3555983526322	5.78108749795463	5.99432983270879	5.94017170512212
ENSG00000164379	540.439041029982	574.155992852426	520.982978223151	1073.31653063828	973.205574296655	1119.88295114462	545.192670701853	1055.46835202652	-0.953438453811976	5.50229630041141e-18	2.42190609483457e-16	FOXQ1	6	1312440	1314748	+	2309	protein_coding	forkhead box Q1 [Source:HGNC Symbol;Acc:HGNC:20951]	Fork	563	580	543	1058	923	1127	4.20478274547491	4.45082611864955	4.03936498584303	8.3460160872661	7.58536561516214	8.64631971021525
ENSG00000168398	872.573869087484	704.825977432633	828.967390763909	291.154862280894	276.251203104793	382.568710018349	802.122412428009	316.658258468012	1.3402523152671	6.36850230684161e-18	2.79667385525734e-16	BDKRB2	14	96204679	96244166	+	6845	protein_coding	bradykinin receptor B2 [Source:HGNC Symbol;Acc:HGNC:1030]	-	909	712	864	287	262	385	2.29007407452903	1.84307542522073	2.16809091659898	0.763705515286192	0.726317635717566	0.996365276915903
ENSG00000265107	250.541011916208	262.329893286022	257.133403616583	84.2015803808857	87.5146941133503	64.5895224706303	256.668102939604	78.7685989882888	1.70568285239561	6.65411323430036e-18	2.91533336077785e-16	GJA5	1	147756199	147773362	-	3292	protein_coding	gap junction protein alpha 5 [Source:HGNC Symbol;Acc:HGNC:4279]	-	261	265	268	83	83	65	1.36722433671903	1.42633853207875	1.39833802444203	0.459235812853376	0.478428471019728	0.349771836354017
ENSG00000168661	117.111124343975	92.0629436815097	121.850530818306	309.415445977953	318.426959303998	383.562394979435	110.34153294793	337.134933420462	-1.61089970354559	7.46065122745653e-18	3.26114886332724e-16	ZNF30	19	34926903	34945170	+	2745	protein_coding	zinc finger protein 30 [Source:HGNC Symbol;Acc:HGNC:13090]	zf-C2H2	122	93	127	305	302	386	0.766437210128405	0.600312196621096	0.794691507776447	2.023834398813	2.0876771831908	2.4910145423404
ENSG00000177192	2173.27529110458	2231.2889791196	2176.03940075526	3483.71357865014	3345.59186050193	3491.80895325838	2193.53455699315	3440.37146413682	-0.649383011498875	7.81254808631831e-18	3.40709902372688e-16	PUS1	12	131929200	131945896	+	5732	protein_coding	pseudouridylate synthase 1 [Source:HGNC Symbol;Acc:HGNC:15508]	-	2264	2254	2268	3434	3173	3514	6.81128951220184	6.96761743597526	6.79632390104939	10.9121817742	10.5041917472236	10.8599264127566
ENSG00000186111	7671.73857177907	8079.76071320948	7615.17844964485	3178.35604016042	2904.85520822024	4361.28329420917	7788.89257821113	3481.49818086328	1.1615809506894	8.78446378069513e-18	3.82215048223487e-16	PIP5K1C	19	3630183	3700479	-	6963	protein_coding	phosphatidylinositol-4-phosphate 5-kinase type 1 gamma [Source:HGNC Symbol;Acc:HGNC:8996]	-	7992	8162	7937	3133	2755	4389	19.793298739809	20.7700127224156	19.5793010919059	8.19561375029876	7.50799472041476	11.1660737690045
ENSG00000105516	194.865231490384	202.934445749564	199.566223702423	471.731745507372	439.682258376712	446.164547527892	199.12196698079	452.526183803992	-1.18451221840441	8.87012825670237e-18	3.85057150262857e-16	DBP	19	48630030	48637438	-	6544	protein_coding	D-box binding PAR bZIP transcription factor [Source:HGNC Symbol;Acc:HGNC:2697]	TF_bZIP	203	205	208	465	417	449	0.534948343102306	0.55506921031431	0.545955498431021	1.29427673579346	1.2091815580002	1.21544233000179
ENSG00000091490	825.53743390015	871.133230534715	809.778330792523	1461.86117263682	1406.56146924349	1475.62216721363	835.482998409129	1448.01493636465	-0.79359648651605	9.43290137390477e-18	4.0855039886475e-16	SEL1L3	4	25747427	25863760	-	7489	protein_coding	SEL1L family member 3 [Source:HGNC Symbol;Acc:HGNC:29108]	-	860	880	844	1441	1334	1485	1.98031246040655	2.08207039451112	1.93577918625671	3.50475474939322	3.38010934347134	3.51264232594877
ENSG00000158089	447.326097904035	439.526311769788	418.321507376232	168.403160761771	183.464539466542	196.749622295151	435.057972350018	182.872440841155	1.25011626964368	9.48150840471377e-18	4.09718058392734e-16	GALNT14	2	30910467	31155202	-	4567	protein_coding	polypeptide N-acetylgalactosaminyltransferase 14 [Source:HGNC Symbol;Acc:HGNC:22946]	-	466	444	436	166	174	198	1.75960020761908	1.72261619471585	1.63980677944137	0.662055745965979	0.722964524516814	0.768007543362685
ENSG00000081665	97.9125793695527	95.0327160583325	107.458735839766	10.1447687205886	12.6527268597615	9.9368496108662	100.134677089217	10.9114483970721	3.20068271376551	1.03678168143591e-17	4.46996967757117e-16	ZNF506	19	19785839	19821751	-	8414	protein_coding	zinc finger protein 506 [Source:HGNC Symbol;Acc:HGNC:23780]	zf-C2H2	102	96	112	10	12	10	0.209053172955157	0.202164684631594	0.228640265053923	0.0216478602202484	0.0270630966735924	0.021053717892842
ENSG00000004478	17555.1495246116	18351.2134405143	17647.2190026859	27191.0236017937	28199.7649886934	25981.8806775318	17851.1939892706	27124.2230893397	-0.603555417822887	1.08725210492422e-17	4.67691377043198e-16	FKBP4	12	2794953	2805423	+	5180	protein_coding	FK506 binding protein 4 [Source:HGNC Symbol;Acc:HGNC:3720]	-	18288	18538	18393	26803	26745	26147	60.882931124254	63.4117422056304	60.9901934719406	94.2477800236418	97.9741700093856	89.4176834076293
ENSG00000244509	6775.16652147356	6454.30529896175	6593.3610061685	3912.83729553104	3479.49988643441	4193.35053578554	6607.61094220127	3861.89590591699	0.774708206518598	1.09795997500943e-17	4.71226495396905e-16	APOBEC3C	22	39014083	39020352	+	2818	protein_coding	apolipoprotein B mRNA editing enzyme catalytic subunit 3C [Source:HGNC Symbol;Acc:HGNC:17353]	-	7058	6520	6872	3857	3300	4220	43.1916469675093	40.9961595114602	41.8870101477903	24.9302212512405	22.2214145628785	26.5278937373518
ENSG00000115295	1791.22424611358	1603.67708348436	1669.44821751065	1005.34658021033	941.573757147251	936.051233343596	1688.11651570286	960.99052356706	0.812868890112661	1.21346178625945e-17	5.19619711052774e-16	CLIP4	2	29097705	29189643	+	7775	protein_coding	CAP-Gly domain containing linker protein family member 4 [Source:HGNC Symbol;Acc:HGNC:26108]	-	1866	1620	1740	991	893	942	4.13876093469339	3.6919106692312	3.84402364594034	2.32161787820105	2.17946456165664	2.14625743246368
ENSG00000137962	2274.0676522203	2101.608918665	2288.29540158787	1368.52930040741	1293.74132141061	1316.63257343977	2221.32399082439	1326.30106508593	0.744025029870912	1.23383284853314e-17	5.27150210478256e-16	ARHGAP29	1	94148988	94275068	-	15524	protein_coding	Rho GTPase activating protein 29 [Source:HGNC Symbol;Acc:HGNC:30207]	-	2369	2123	2385	1349	1227	1325	2.63160392894031	2.42316466487962	2.63889402154984	1.58279911337211	1.49982186007709	1.51197131289773
ENSG00000132256	1215.26789688092	1239.38500526075	1234.81600915874	690.858749872086	720.151037101425	707.503692293673	1229.82297043347	706.171159755728	0.800422154596733	1.26232786300333e-17	5.38109897816757e-16	TRIM5	11	5663557	5938619	-	4804	protein_coding	tripartite motif containing 5 [Source:HGNC Symbol;Acc:HGNC:16276]	-	1266	1252	1287	681	683	712	4.54453870326969	4.61782953859147	4.60164115049343	2.58203185477204	2.69784165220176	2.62547750694141
ENSG00000104983	326.375264565176	366.271926474823	349.24089147924	814.624928263267	720.151037101425	681.667883305421	347.296027506413	738.814616223371	-1.08919252551056	1.30674104244208e-17	5.55790735062949e-16	CCDC61	19	45995461	46021318	+	2588	protein_coding	coiled-coil domain containing 61 [Source:HGNC Symbol;Acc:HGNC:33629]	-	340	370	364	803	683	686	2.2655504858896	2.53322648160333	2.41587417621022	5.6515653787564	5.00789462796648	4.69560061407866
ENSG00000105197	6322.0808600772	6711.68557161974	6342.9437735419	9661.87772948862	10009.3613399763	9713.27049462171	6458.90340174628	9794.83652136221	-0.600742208281319	1.36380873587422e-17	5.78762509952723e-16	TIMM50	19	39480412	39493785	+	6911	protein_coding	translocase of inner mitochondrial membrane 50 [Source:HGNC Symbol;Acc:HGNC:23656]	-	6586	6780	6611	9524	9493	9775	16.433873243073	17.3830255374942	16.4309798899429	25.1012862579446	26.0652166129163	25.0557369045709
ENSG00000137975	9758.62041049875	9061.76544581225	9730.77231149024	6319.17643605466	5805.49284082056	5702.75799167611	9517.05272260041	5942.47575618378	0.679465406786667	1.45146680424955e-17	6.14584165638283e-16	CLCA2	1	86424086	86456558	+	4496	protein_coding	chloride channel accessory 2 [Source:HGNC Symbol;Acc:HGNC:2016]	-	10166	9154	10142	6229	5506	5739	38.9926635361923	36.0762321404016	38.7466806737742	25.235360371854	23.2385301404268	22.6121172755514
ENSG00000205138	852.415396864341	853.314596273778	909.561442643734	1544.03379927359	1514.10964755146	1452.76741310864	871.763811927284	1503.63695331123	-0.786337100880259	1.54248400151966e-17	6.51665060195595e-16	SDHAF1	19	35995199	35996315	+	1117	protein_coding	succinate dehydrogenase complex assembly factor 1 [Source:HGNC Symbol;Acc:HGNC:33867]	-	888	862	948	1522	1436	1462	13.7094140182323	13.6738452317832	14.5778126380867	24.8186961458733	24.3949547755198	23.1859826496191
ENSG00000149591	1072.23873682147	1341.34719019834	1212.74859019165	462.601453658842	577.807859929108	370.644490485309	1208.77817240382	470.35126802442	1.36238762382679	1.7054519385821e-17	7.18910664622346e-16	TAGLN	11	117199321	117204782	+	3917	protein_coding	transgelin [Source:HGNC Symbol;Acc:HGNC:11553]	-	1117	1355	1264	456	548	373	4.91766228837175	6.1294610685906	5.54281906790667	2.12045350337722	2.65476288583015	1.68688923708678
ENSG00000011260	2957.53585330972	3033.12752086178	3082.72248440329	4813.69275791931	5194.99876983707	4621.62875401387	3024.46195285826	4876.77342725675	-0.689173266708203	1.89328212483956e-17	7.96314461707519e-16	UTP18	17	51260528	51297936	+	2721	protein_coding	UTP18, small subunit processome component [Source:HGNC Symbol;Acc:HGNC:24274]	-	3081	3064	3213	4745	4927	4651	19.5264033440376	19.9524755125492	20.2824018808605	31.7632664466407	34.35996960961	30.2795282584191
ENSG00000196639	602.834312196854	739.4733218289	590.063594120144	266.807417351481	229.857871285667	292.143378559466	644.123742715299	262.936222398872	1.29165874841603	1.92207930826342e-17	8.06634036973431e-16	HRH1	3	11137093	11263557	+	5546	protein_coding	histamine receptor H1 [Source:HGNC Symbol;Acc:HGNC:5182]	-	628	747	615	263	218	294	1.95271507016126	2.38658718257566	1.90472573854818	0.863760552107894	0.745891020551301	0.939071741994403
ENSG00000065911	6546.70383627793	6485.9828709812	6692.18466502114	11516.3414516122	11868.2577944563	9921.9443364499	6574.95712409342	11102.1811941728	-0.755746696591731	2.1073150803781e-17	8.82414878900804e-16	MTHFD2	2	74198562	74217565	+	4870	protein_coding	methylenetetrahydrofolate dehydrogenase (NADP+ dependent) 2, methenyltetrahydrofolate cyclohydrolase [Source:HGNC Symbol;Acc:HGNC:7434]	-	6820	6552	6975	11352	11256	9985	24.1498541877215	23.8386410791495	24.6009824204163	42.4581340570692	43.8585100402642	36.3203826235826
ENSG00000002746	168.947195774914	205.904218126387	190.931146715299	52.7527973470609	46.3933318191255	46.7031931710711	188.5941868722	48.6164407790858	1.95533092755656	2.31392718515106e-17	9.66792490802521e-16	HECW1	7	43112599	43566001	+	13965	protein_coding	HECT, C2 and WW domain containing E3 ubiquitin protein ligase 1 [Source:HGNC Symbol;Acc:HGNC:22195]	-	176	208	199	52	44	47	0.217335578382276	0.263911893237534	0.244765011279844	0.0678234513887924	0.0597875128184191	0.059619485646026
ENSG00000172172	4622.04970259212	5059.5022059806	4726.26547095257	10069.6974320563	11488.6759886634	8031.95554046315	4802.6057931751	9863.44298706095	-1.03824178678623	2.88131534110061e-17	1.20120386477998e-15	MRPL13	8	120380761	120445402	-	4209	protein_coding	mitochondrial ribosomal protein L13 [Source:HGNC Symbol;Acc:HGNC:14278]	-	4815	5111	4926	9926	10896	8083	19.7277004638361	21.5160984356972	20.1026208523114	42.9549114239869	49.123230466557	34.0192676488017
ENSG00000109586	910.011031787607	948.34731233211	1055.39829842627	1739.82783558095	1876.82115086462	1674.35915943095	971.252214181997	1763.66938195884	-0.860478505170065	2.89642804564324e-17	1.20485040922834e-15	GALNT7	4	173168753	173323967	+	6865	protein_coding	polypeptide N-acetylgalactosaminyltransferase 7 [Source:HGNC Symbol;Acc:HGNC:4129]	-	948	958	1100	1715	1780	1685	2.38137009352351	2.47264366793767	2.75225927216221	4.55031084423579	4.92014850488783	4.3480113657739
ENSG00000196526	4197.76185865739	4100.26572826681	4301.22779258635	2092.86578705744	2027.59947927678	2596.49880331934	4199.75179317018	2238.98802321785	0.907286963429699	3.22986655573478e-17	1.3406071118507e-15	AFAP1	4	7758714	7939926	-	10036	protein_coding	actin filament associated protein 1 [Source:HGNC Symbol;Acc:HGNC:24017]	-	4373	4142	4483	2063	1923	2613	7.51411650035463	7.31283895183852	7.67264820708299	3.74417430079325	3.63594564465025	4.61222052492551
ENSG00000126457	14961.4260985671	16692.1006059959	15856.8797073555	27554.2063219908	31282.8127668553	25132.2800358028	15836.8021373062	27989.766374883	-0.821608476559937	3.39223297095119e-17	1.40491889368038e-15	PRMT1	19	49675786	49689029	+	4796	protein_coding	protein arginine methyltransferase 1 [Source:HGNC Symbol;Acc:HGNC:5187]	-	15586	16862	16527	27161	29669	25292	56.0421253198248	62.2969060061732	59.1905059942728	103.153522717982	117.387670592976	93.4190197165478
ENSG00000134444	2268.30808872797	2212.48042073305	2341.06531650919	1385.77540723241	1444.51964982277	1385.19683575475	2273.9512753234	1405.16396426998	0.694594828085884	3.94054109001124e-17	1.62844151114941e-15	RELCH	18	62187255	62310217	+	10690	protein_coding	RAB11 binding and LisH domain, coiled-coil and HEAT repeat containing [Source:HGNC Symbol;Acc:HGNC:29289]	-	2363	2235	2440	1366	1370	1394	3.81193174644546	3.7045579223726	3.92057098088956	2.32750421880328	2.43187704017696	2.31002338069616
ENSG00000144559	561.557440501846	514.760545315968	542.090944191677	1052.01251632504	1157.72450766818	959.899672409675	539.469643336497	1056.54556546763	-0.969334061176749	3.97479344478713e-17	1.63901776752693e-15	TAMM41	3	11790442	11846919	-	5925	protein_coding	TAM41 mitochondrial translocator assembly and maintenance homolog [Source:HGNC Symbol;Acc:HGNC:25187]	-	585	520	565	1037	1098	966	1.70265481490551	1.5550757759756	1.63793737559146	3.18792345048468	3.51651711901468	2.88815221857317
ENSG00000196139	1291.10214952989	1403.71241011162	1428.62551486975	3139.80591902218	3382.49564717624	2361.9891525029	1374.48002483708	2961.43023956711	-1.10729555098723	4.93958324399439e-17	2.03197347943295e-15	AKR1C3	10	5035354	5107686	+	4532	protein_coding	aldo-keto reductase family 1 member C3 [Source:HGNC Symbol;Acc:HGNC:386]	-	1345	1418	1489	3095	3208	2377	5.11789630880645	5.54399585563572	5.64341510795013	12.4390792539577	13.4320781200433	9.29117387570248
ENSG00000167617	5.75956349232663	0	7.67562398855472	80.1436728926502	117.037723452794	89.4316464977958	4.47839582696045	95.5376809477466	-4.40384676354302	4.94922477951388e-17	2.03197347943295e-15	CDC42EP5	19	54465026	54473264	-	903	protein_coding	CDC42 effector protein 5 [Source:HGNC Symbol;Acc:HGNC:17408]	-	6	0	8	79	111	90	0.114583636065708	0	0.152173642632788	1.59351745022818	2.33256620438246	1.76557457492066
ENSG00000126214	2973.85461653798	2551.03447169086	2777.61643085824	1481.13623320594	1413.94222657835	1670.38441958661	2767.50183969569	1521.8209597903	0.862643205525883	5.24911728339044e-17	2.15043382733184e-15	KLC1	14	103561896	103714249	+	19251	protein_coding	kinesin light chain 1 [Source:HGNC Symbol;Acc:HGNC:6387]	-	3098	2577	2895	1460	1341	1681	2.77515483517742	2.37190719138796	2.58304798429949	1.38139234327582	1.3218258304632	1.54684118399552
ENSG00000019144	2923.93839960448	2890.57844677428	2957.0341415907	1522.72978496035	1491.96737554688	1836.32980808807	2923.85032932316	1617.00898953177	0.854319707873013	5.43036244212316e-17	2.21988056030378e-15	PHLDB1	11	118606440	118658038	+	21722	protein_coding	pleckstrin homology like domain family B member 1 [Source:HGNC Symbol;Acc:HGNC:23697]	-	3046	2920	3082	1501	1415	1848	2.41818314133828	2.38187852798597	2.43708134284717	1.25863083019818	1.23610505097529	1.50707013803282
ENSG00000149292	278.37890212912	254.410500281161	250.417232626598	621.874322572083	551.448012304605	537.583563947861	261.068878345626	570.30196627485	-1.1272059443496	5.46939796941902e-17	2.23101929670676e-15	TTC12	11	113314529	113383544	+	5302	protein_coding	tetratricopeptide repeat domain 12 [Source:HGNC Symbol;Acc:HGNC:23700]	-	290	257	261	613	523	541	0.943229497564663	0.858875011233946	0.845547449467734	2.10590237235974	1.87180548692742	1.80754387875428
ENSG00000162144	1482.12767202539	1917.48303130198	1818.1634322889	4095.44313250163	4760.58848098526	3233.45086337586	1739.25804520542	4029.82749228758	-1.21221093563533	5.74116231798779e-17	2.33201395853027e-15	CYB561A3	11	61348745	61362299	-	10597	protein_coding	cytochrome b561 family member A3 [Source:HGNC Symbol;Acc:HGNC:23014]	-	1544	1937	1895	4037	4515	3254	2.51260061148068	3.23879346023793	3.07159166118462	6.93894264528384	8.08487986209464	5.43958692618773
ENSG00000128340	8107.54554269845	8950.8939437442	8435.51076342163	5339.1917776458	5468.08679122692	4843.22050033619	8497.98341662143	5216.83302306964	0.703989497686892	5.74163102802931e-17	2.33201395853027e-15	RAC2	22	37225261	37244448	-	2532	protein_coding	Rac family small GTPase 2 [Source:HGNC Symbol;Acc:HGNC:9802]	-	8446	9042	8792	5263	5186	4874	57.5236553028244	63.2757597830464	59.6432331863551	37.860570287747	38.8657955372759	34.0999019737645
ENSG00000141012	2167.51572761225	2217.43004136109	2145.33690480104	1350.26871671035	1358.0593496144	1386.19052071583	2176.76089125813	1364.83952901353	0.673386244307872	8.79318784317007e-17	3.56378300444711e-15	GALNS	16	88813734	88856970	-	8402	protein_coding	galactosamine (N-acetyl)-6-sulfatase [Source:HGNC Symbol;Acc:HGNC:4122]	-	2258	2240	2236	1331	1288	1395	4.63447303744032	4.72391319345854	4.57115893877951	2.88544540149738	2.90892106333957	2.94118835252047
ENSG00000072786	6299.04260610789	6447.3758300825	6483.9833643316	3365.01978461925	3009.24020481327	3983.68300899626	6410.13393350733	3452.64766614293	0.892511242220777	8.88635565920633e-17	3.59384729832902e-15	STK10	5	172042073	172188386	-	9083	protein_coding	serine/threonine kinase 10 [Source:HGNC Symbol;Acc:HGNC:11388]	-	6562	6513	6758	3317	2854	4009	12.4585073091939	12.7053996760441	12.779859320322	6.65171510599632	5.96243153422809	7.81876299947864
ENSG00000163347	516.440859811954	580.095537606072	594.860859112991	271.879801711775	219.313932235866	252.395980116001	563.799085510339	247.863238021214	1.18497707793116	9.01862905490162e-17	3.63956486401115e-15	CLDN1	3	190305701	190322475	-	3663	protein_coding	claudin 1 [Source:HGNC Symbol;Acc:HGNC:2032]	-	538	586	620	268	208	254	2.53282075582974	2.83463577982322	2.90731420844911	1.3326477122405	1.07751957060729	1.22836689918085
ENSG00000131015	242.861593926439	231.642245392186	254.255044620875	84.2015803808857	64.3180282037876	81.4821668091028	242.919627979833	76.667258464592	1.66247411387968	9.24058567297287e-17	3.72120351132675e-15	ULBP2	6	149942000	149949235	+	1349	protein_coding	UL16 binding protein 2 [Source:HGNC Symbol;Acc:HGNC:14894]	-	253	234	265	83	61	82	3.23420594414822	3.07355136226459	3.37420235487519	1.12068517117369	0.858057982462811	1.07679544497632
ENSG00000048392	11421.2144052837	11232.6690532698	11616.097453679	7430.02861095912	7631.70308424614	6730.22824143968	11423.3269707442	7263.98664554831	0.6532066780974	9.43615103961336e-17	3.79189024897584e-15	RRM2B	8	102204502	102239118	-	5548	protein_coding	ribonucleotide reductase regulatory TP53 inducible subunit M2B [Source:HGNC Symbol;Acc:HGNC:17296]	-	11898	11347	12107	7324	7238	6773	36.9825294407759	36.2394142787841	37.4832543505253	24.0452538269931	24.756022966072	21.6259866340857
ENSG00000134802	4428.14439835046	5023.86493745873	4614.00947011995	7632.92398537089	8009.17610222902	7250.91916104907	4688.67293530971	7631.00641621633	-0.702699126552781	1.00822193700539e-16	4.04292724612312e-15	SLC43A3	11	57406954	57427580	-	4517	protein_coding	solute carrier family 43 member 3 [Source:HGNC Symbol;Acc:HGNC:17466]	-	4613	5075	4809	7524	7596	7297	17.6113425132283	19.9077658168399	18.2869756426066	30.340042096529	31.9105005082016	28.6170961525497
ENSG00000164976	3347.26631629049	3482.55307388764	3381.11236695835	2197.3569048795	2150.96356615945	2248.70906693902	3403.6439190455	2199.00984599266	0.630132562197701	1.01464856168511e-16	4.06009584080638e-15	MYORG	9	34366670	34376853	-	6398	protein_coding	myogenesis regulating glycosidase (putative) [Source:HGNC Symbol;Acc:HGNC:19918]	-	3487	3518	3524	2166	2040	2263	9.39867887052975	9.74289824217956	9.46082183346485	6.16640008916235	6.05040828696047	6.26572926006398
ENSG00000117519	2870.1824736761	2661.90597375892	2632.73902807427	1722.58172875595	1565.77494889548	1497.48323635754	2721.6091585031	1595.27997133632	0.770694641912816	1.02921896749211e-16	4.10971042146057e-15	CNN3	1	94896949	94927278	-	2838	protein_coding	calponin 3 [Source:HGNC Symbol;Acc:HGNC:2157]	-	2990	2689	2744	1698	1485	1507	18.1684507792066	16.7886191944967	16.607677998242	10.8978989720438	9.92916695108749	9.40658898527174
ENSG00000156795	841.856197128409	1045.35987664166	841.440279745311	1960.98379368978	2116.16856729511	1657.46651509248	909.552117838459	1911.53962535912	-1.07155049337343	1.05795380247433e-16	4.21555613040666e-15	WDYHV1	8	123416725	123470028	+	4930	protein_coding	WDYHV motif containing 1 [Source:HGNC Symbol;Acc:HGNC:25490]	-	877	1056	877	1933	2007	1668	3.06769213972794	3.79536515646907	3.05555337180088	7.14171339475656	7.72501272973452	5.99349895660085
ENSG00000149485	4978.18271186765	5044.65334409649	5073.58745643467	7673.50306025324	7267.937187028	7593.74047262395	5032.1411707996	7511.72690663506	-0.578002224184557	1.08223712886526e-16	4.30325675168757e-15	FADS1	11	61799625	61829318	-	10230	protein_coding	fatty acid desaturase 1 [Source:HGNC Symbol;Acc:HGNC:3574]	-	5186	5096	5288	7564	6893	7642	8.74210419001299	8.82653713900518	8.87877422635254	13.4676979993738	12.7859027050522	13.2331338917063
ENSG00000099800	6792.44521195054	7653.10341507259	7203.5731132586	12464.8773269873	13495.1875898406	11193.8610866408	7216.37391342724	12384.6420011562	-0.779191012430693	1.20336374241941e-16	4.77485651001514e-15	TIMM13	19	2425624	2427894	-	1973	protein_coding	translocase of inner mitochondrial membrane 13 [Source:HGNC Symbol;Acc:HGNC:11816]	-	7076	7731	7508	12287	12799	11265	61.8471709196874	69.4296786742163	65.363361449882	113.432174011119	123.097066750006	101.142903759602
ENSG00000170456	2865.3828374325	2592.61128496638	2598.19872012577	1474.03489510153	1378.09283380902	1658.46020005357	2685.39761417488	1503.52930965471	0.836575209460183	1.21820239167033e-16	4.8236227337122e-15	DENND5B	12	31382223	31591097	-	11310	protein_coding	DENN domain containing 5B [Source:HGNC Symbol;Acc:HGNC:28338]	-	2985	2619	2708	1453	1307	1669	4.55135624449593	4.10307505005518	4.11266424068722	2.34002497199625	2.19286417847752	2.61411710471063
ENSG00000130827	1148.07298947044	1163.16084758897	1128.31672631754	543.759603423551	447.063015711573	626.02152548457	1146.51685445898	538.948048206565	1.08832603534356	1.23538600767312e-16	4.88145114138397e-15	PLXNA3	X	154458281	154477779	+	11710	protein_coding	plexin A3 [Source:HGNC Symbol;Acc:HGNC:9101]	-	1196	1175	1176	536	424	630	1.76130019851028	1.77794179331769	1.7249941500187	0.833729900928602	0.687080640866219	0.953048410595516
ENSG00000203499	754.502817494788	769.171045597129	709.035765942742	1371.57273102358	1480.36904259209	1252.04305096914	744.236543011553	1367.99494152827	-0.878082916192566	1.34358272452936e-16	5.29791463065983e-15	IQANK1	8	143734140	143790644	+	4982	protein_coding	IQ motif and ankyrin repeat containing 1 [Source:HGNC Symbol;Acc:HGNC:49576]	-	786	777	739	1352	1404	1260	2.72068287055818	2.76346432802445	2.54787381274549	4.94299818642245	5.347639655391	4.48020750223745
ENSG00000198910	3577.64885598356	3989.39422619875	3932.79784113572	1885.91250515743	1642.74570395903	2256.65854662771	3833.28030777268	1928.43891858139	0.990906521486664	1.36723283707543e-16	5.37996172709494e-15	L1CAM	X	153861514	153886174	-	7270	protein_coding	L1 cell adhesion molecule [Source:HGNC Symbol;Acc:HGNC:6470]	-	3727	4030	4099	1859	1558	2271	8.84064764076241	9.82216448254187	9.68457813480182	4.65760293349936	4.06660315281158	5.53367986131632
ENSG00000276547	124.790542333744	119.780819198523	110.337094835474	21.3040143132361	22.1422720045826	14.9052744162993	118.302818789247	19.450520244706	2.60731215229475	1.41804110819009e-16	5.56831204454642e-15	PCDHGB5	5	141397987	141512979	+	4851	protein_coding	protocadherin gamma subfamily B, 5 [Source:HGNC Symbol;Acc:HGNC:8712]	-	130	121	115	21	21	15	0.462137464363138	0.441967834027601	0.407196246114252	0.0788506908628443	0.0821460661658032	0.0547761231757492
ENSG00000149328	1095.27699079078	1260.17341189851	1135.9923503061	2061.41700402361	2098.24387091045	1915.824604975	1163.81425099846	2025.16182663635	-0.799232896029992	1.50635296358799e-16	5.90284524675567e-15	GLB1L2	11	134331874	134378341	+	7280	protein_coding	galactosidase beta 1 like 2 [Source:HGNC Symbol;Acc:HGNC:25129]	-	1141	1273	1184	2032	1990	1928	2.70279660398647	3.09837223087234	2.79355690879345	5.08404992932585	5.18705015875797	4.69144854356482
ENSG00000164758	895.612123056791	912.710043810235	1008.38510149638	2146.63306127656	2496.80476699293	1673.36547446987	938.902422787801	2105.60110091312	-1.16496582217942	1.71860058660887e-16	6.72065150883183e-15	MED30	8	117520713	117540262	+	1440	protein_coding	mediator complex subunit 30 [Source:HGNC Symbol;Acc:HGNC:23032]	-	933	922	1051	2116	2368	1684	11.1732174539032	11.3450129577835	12.5365322970118	26.765209924302	31.2045523341831	20.7162384915297
ENSG00000187123	287.01824736761	326.674961450518	364.592139456349	111.592455926475	104.384996593032	65.5832074317169	326.095116091493	93.8535533170747	1.79825264495602	1.72670152973705e-16	6.73840821718209e-15	LYPD6	2	149329985	149474148	+	5033	protein_coding	LY6/PLAUR domain containing 6 [Source:HGNC Symbol;Acc:HGNC:28751]	-	299	330	380	110	99	66	1.02447970020641	1.16177914647033	1.29686230213131	0.398091805051634	0.373256186597606	0.232299519871341
ENSG00000166123	2304.78532417937	2287.71465427923	2320.91680353923	4078.19702567663	3484.77185595931	4028.39883224516	2304.47226066595	3863.78923796037	-0.745674689366161	1.82343750437726e-16	7.10127605871366e-15	GPT2	16	46884378	46931297	+	6354	protein_coding	glutamic--pyruvic transaminase 2 [Source:HGNC Symbol;Acc:HGNC:18062]	-	2401	2311	2419	4020	3305	4054	6.51634469376168	6.44450110191238	6.53921863197256	11.5238162651959	9.87013297837791	11.3023262897137
ENSG00000124102	716.105727545944	786.989679858066	804.021612801107	293.183816025012	366.929078933083	225.566486166663	769.039006735039	295.226460374919	1.38232299028106	1.83485870741156e-16	7.13108229059109e-15	PI3	20	45174876	45176544	+	577	protein_coding	peptidase inhibitor 3 [Source:HGNC Symbol;Acc:HGNC:8947]	-	746	795	838	289	348	227	22.2957514246192	24.4133784104154	24.9462577580649	9.12303859846208	11.4446411905313	6.96917469558659
ENSG00000164258	1738.42824743392	1786.81304672177	1839.27139825742	3198.6455776016	3822.17790555295	2963.1685539603	1788.17089747104	3327.99734570495	-0.896027835573925	1.86166296355664e-16	7.22042928508944e-15	NDUFS4	5	53560633	53683340	+	1176	protein_coding	NADH:ubiquinone oxidoreductase subunit S4 [Source:HGNC Symbol;Acc:HGNC:7711]	-	1811	1805	1917	3153	3625	2982	26.5564627718598	27.1960888779484	27.9996105711236	48.8353305570719	58.4923997921679	44.9191598102731
ENSG00000183207	12707.51691857	13938.1316885554	12484.4024173842	21478.5043352303	22517.6362347555	19691.8548738535	13043.3503415032	21229.3318146131	-0.702742084750762	1.88219909489549e-16	7.28514974827953e-15	RUVBL2	19	48993448	49015995	+	3670	protein_coding	RuvB like AAA ATPase 2 [Source:HGNC Symbol;Acc:HGNC:10475]	-	13238	14080	13012	21172	21356	19817	62.2035845293722	67.9787473983379	60.8997051927067	105.078364311995	110.421234568807	95.6540036031972
ENSG00000182578	513.561078065791	531.589255451298	518.104619227443	217.098050620597	231.966659095627	264.320199649041	521.084984248177	237.794969788422	1.13130522371118	2.06501975601162e-16	7.97645488204735e-15	CSF1R	5	150053291	150113372	-	5151	protein_coding	colony stimulating factor 1 receptor [Source:HGNC Symbol;Acc:HGNC:2433]	-	535	537	540	214	220	266	1.79110617684346	1.84722289671757	1.80069189527762	0.756727829958036	0.81045682052924	0.914789969039006
ENSG00000219481	303.337010595869	324.695113199303	305.10605354505	696.945611104439	605.222101458591	816.809038013202	311.046059113407	706.325583525411	-1.1837665868773	2.08355024628352e-16	8.03164063368802e-15	NBPF1	1	16562319	16613562	-	12212	protein_coding	NBPF member 1 [Source:HGNC Symbol;Acc:HGNC:26088]	-	316	328	318	687	574	822	0.446230639044625	0.475908668496147	0.447277986576478	1.02467802881271	0.891915779330863	1.1923845192598
ENSG00000144583	73.9143981515251	101.962184937586	86.3507698712406	6.08686123235318	8.43515123984099	2.98105488325986	87.4091176534505	5.83435578515135	3.9142240134619	2.08781683566447e-16	8.03172952207752e-15	MARCH4	2	216257865	216372027	-	4447	protein_coding	membrane associated ring-CH-type finger 4 [Source:HGNC Symbol;Acc:HGNC:29269]	-	77	103	90	6	8	3	0.298595112783328	0.410399348386772	0.347626263120269	0.0245754570577698	0.03413670570596	0.0119504822813384
ENSG00000144366	191.0255224955	180.166190860589	188.052787719591	404.776271951487	461.824530381294	415.360313734207	186.414833691893	427.320372022329	-1.19633810297157	2.09977196524892e-16	8.06133549417165e-15	GULP1	2	188291669	188595931	+	11979	protein_coding	GULP, engulfment adaptor PTB domain containing 1 [Source:HGNC Symbol;Acc:HGNC:18649]	-	199	182	196	399	438	418	0.286478220915764	0.269207645916136	0.281042957073753	0.60669415862238	0.693828757202073	0.618140250625727
ENSG00000138777	3554.61060201425	3516.2104941583	3939.51401212571	6875.10976194292	7397.62763734055	5820.01281708433	3670.11170276609	6697.58340545593	-0.867734023420473	2.32696803467976e-16	8.91549068671737e-15	PPA2	4	105369077	105474081	-	4654	protein_coding	pyrophosphatase (inorganic) 2 [Source:HGNC Symbol;Acc:HGNC:28883]	-	3703	3552	4106	6777	7016	5857	13.7210211119195	13.5233144155863	15.1540866436172	26.5233630182212	28.6063173293194	22.2935973061052
ENSG00000128422	53106.0551809977	60459.615971486	53404.113353368	33476.7223010704	34995.3337062903	29511.4496593115	55656.5948352839	32661.1685555574	0.768983871911534	2.42613190535391e-16	9.2766461762896e-15	KRT17	17	41619441	41624842	-	3130	protein_coding	keratin 17 [Source:HGNC Symbol;Acc:HGNC:6427]	-	55323	61075	55661	32999	33190	29699	304.803875386105	345.744838492215	305.452628661861	192.032141194209	201.215608059404	168.084937055071
ENSG00000145287	538.51918653254	583.065309982895	566.07726915591	287.096954792658	269.924839674912	256.370719960348	562.553921890448	271.130838142639	1.05304917409746	2.64605066561593e-16	1.0097137287926e-14	PLAC8	4	83090048	83137075	-	3853	protein_coding	placenta specific 8 [Source:HGNC Symbol;Acc:HGNC:19254]	-	561	589	590	283	256	258	2.51086262259169	2.70864976336822	2.63020865512168	1.33784225636562	1.26078114943705	1.18618384236689
ENSG00000224078	1457.16956355864	1212.65705386935	1362.42325796846	720.278579161793	596.78695021875	715.453171982366	1344.08329179882	677.506233787637	0.988035518940669	2.73421882935456e-16	1.04125874815279e-14	SNHG14	15	24978583	25419462	+	43324	processed_transcript	small nucleolar RNA host gene 14 [Source:HGNC Symbol;Acc:HGNC:37462]	-	1518	1225	1420	710	566	720	0.604230055210407	0.501007363413017	0.562985224708934	0.298502026784579	0.247905769709955	0.294398271840708
ENSG00000084073	4299.51414702183	4660.56278336073	4326.17357054915	8723.48662283417	9736.27331858647	7105.84115673042	4428.75016697723	8521.86703271702	-0.944233740427779	2.75983680214625e-16	1.04859671192847e-14	ZMPSTE24	1	40258107	40294184	+	3572	protein_coding	zinc metallopeptidase STE24 [Source:HGNC Symbol;Acc:HGNC:12877]	-	4479	4708	4509	8599	9234	7151	21.6236354825631	23.3540158838303	21.6823317480407	43.8484232806655	49.0543099157982	35.4639115282059
ENSG00000170955	2585.08408080593	2971.75222507411	2742.11666991117	1614.03270344565	1682.81267234828	1453.76109806972	2766.31765859707	1583.53549128788	0.804940162092878	2.7645678620611e-16	1.04859671192847e-14	CAVIN3	11	6318946	6320647	-	1672	protein_coding	caveolae associated protein 3 [Source:HGNC Symbol;Acc:HGNC:9400]	-	2693	3002	2858	1591	1596	1463	27.7753269465941	31.8134656398504	29.3604799934204	17.3321081080164	18.1132075895596	15.5002734556576
ENSG00000086696	124.790542333744	132.649832831423	107.458735839766	489.992329204431	492.401953625718	292.143378559466	121.633037001644	424.845887129872	-1.80424320894451	2.95848103113553e-16	1.11990340952605e-14	HSD17B2	16	82035004	82098534	+	9550	protein_coding	hydroxysteroid 17-beta dehydrogenase 2 [Source:HGNC Symbol;Acc:HGNC:5211]	-	130	134	112	483	467	294	0.234746475353464	0.248621105987883	0.201442847137561	0.921215511166505	0.927923683745376	0.545349935193818
ENSG00000203875	6919.15560878172	7561.04047139108	7230.43779721854	14165.1405645579	15359.3560138455	11400.5475585468	7236.87795913045	13641.6813789834	-0.91455899873514	3.12808689706599e-16	1.18174252895745e-14	SNHG5	6	85660950	85678748	-	2806	processed_transcript	small nucleolar RNA host gene 5 [Source:HGNC Symbol;Acc:HGNC:21026]	-	7208	7638	7536	13963	14567	11473	44.2982133779846	48.2312541142209	46.1307401775331	90.6376327140533	98.5102007442644	72.4303583572997
ENSG00000231683	13.4389814820955	10.8891653816839	10.5539829842627	82.1726266367679	105.439390498012	99.368496108662	11.627376616014	95.6601710811475	-3.03957566728454	3.36127659323552e-16	1.26730840797149e-14	AL033397.1	6	53561289	53617171	-	3994	lincRNA	uncharacterized LOC101927136 [Source:NCBI gene;Acc:101927136]	-	14	11	11	81	100	100	0.0604476017001621	0.0488001539324417	0.0473066096729934	0.369397916057756	0.475106191394605	0.443530251252811
ENSG00000108511	267.819702393188	286.088072300605	273.444104592262	92.3173953573566	110.711360022913	81.4821668091028	275.783959762018	94.8369740631241	1.5415852328051	3.41430399830705e-16	1.2847421824246e-14	HOXB6	17	48595751	48604992	-	2604	protein_coding	homeobox B6 [Source:HGNC Symbol;Acc:HGNC:5117]	Homeobox	279	289	285	91	105	82	1.84766113155955	1.96649764275184	1.87992740974276	0.636528560916993	0.765150858237925	0.557832970534968
ENSG00000143815	8609.58749377959	8449.99233618673	8490.19958434009	14306.1528497741	15684.1093365793	12760.9022702744	8516.59313810214	14250.3881522093	-0.742615680496908	3.54800477522144e-16	1.33240250755191e-14	LBR	1	225401502	225428925	-	5257	protein_coding	lamin B receptor [Source:HGNC Symbol;Acc:HGNC:6518]	-	8969	8536	8849	14102	14875	12842	29.4215227500356	28.7708701330777	28.9130174287322	48.8607597923813	53.6930096260168	43.2738958596821
ENSG00000086570	3783.07328720987	2902.45753628157	3278.45089611143	7025.25233900763	6327.41782378573	9408.20921156812	3321.32723986763	7586.95979145382	-1.1917748382382	3.73402118382588e-16	1.39948156329252e-14	FAT2	5	151504093	151568944	-	14537	protein_coding	FAT atypical cadherin 2 [Source:HGNC Symbol;Acc:HGNC:3596]	-	3941	2932	3417	6925	6001	9468	4.67509826753188	3.5737629560413	4.03745214968049	8.6768575982679	7.83335099725442	11.5375810751416
ENSG00000166575	855.295178610504	910.73019555902	829.926843762479	1607.9458422133	1664.88797596362	1413.02001466517	865.317405977334	1561.95127761403	-0.851971833039505	4.36249991163605e-16	1.63179912702639e-14	TMEM135	11	87037844	87323758	+	5030	protein_coding	transmembrane protein 135 [Source:HGNC Symbol;Acc:HGNC:26167]	-	891	920	865	1585	1579	1422	3.05470178330998	3.24083118781273	2.95382881193483	5.73956216681262	5.95679830773569	5.0079838350344
ENSG00000100105	2344.14234137694	2708.43240766248	2429.33499237757	4119.79057743104	4054.14456464858	3992.62617364604	2493.96991380566	4055.52043857522	-0.701527962518216	4.382527133107e-16	1.63605702264923e-14	PATZ1	22	31325804	31346232	-	5693	protein_coding	POZ/BTB and AT hook containing zinc finger 1 [Source:HGNC Symbol;Acc:HGNC:13071]	ZBTB	2442	2736	2532	4061	3845	4018	7.39713551914723	8.51552594589347	7.63940821669235	12.9929955106651	12.8160416719015	12.5025919038082
ENSG00000128510	1214.3079696322	1343.32703844955	1312.53170204286	690.858749872086	753.891642060789	617.078360834791	1290.05557004154	687.276250922555	0.908864445683178	4.608585437741e-16	1.71706095630165e-14	CPA4	7	130293134	130324180	+	3958	protein_coding	carboxypeptidase A4 [Source:HGNC Symbol;Acc:HGNC:15740]	-	1265	1357	1368	681	715	621	5.51155105944409	6.07492086664467	5.93673286504717	3.13392648568087	3.42790677571371	2.7793748115104
ENSG00000170881	2323.02394190507	2618.34931223218	2596.27981412863	4777.17159052519	5167.58452830759	4024.42409240081	2512.5510227553	4656.39340374453	-0.890000632464527	4.63057445969419e-16	1.72186410213422e-14	RNF139	8	124474738	124487914	+	2700	protein_coding	ring finger protein 139 [Source:HGNC Symbol;Acc:HGNC:17023]	-	2420	2645	2706	4709	4901	4050	15.4564837375895	17.3579518573173	17.214770134203	31.7674539467014	34.4444844571692	26.5718973525559
ENSG00000198763	101991.310249369	100263.475138043	88220.7437654522	43951.1960050782	43352.4597971628	58670.1411574373	96825.176384288	48657.9323198928	0.992698643546064	4.6720502954864e-16	1.73388031260139e-14	MT-ND2	MT	4470	5511	+	1042	protein_coding	mitochondrially encoded NADH:ubiquinone oxidoreductase core subunit 2 [Source:HGNC Symbol;Acc:HGNC:7456]	-	106249	101284	91949	43324	41116	59043	1758.39415607101	1722.30353470846	1515.71131029239	757.318055132026	748.758712711421	1003.76489788033
ENSG00000167965	4487.65988777116	4750.64587879102	4381.82184446617	7423.94174972676	7957.510800885	6825.62199770399	4540.04253700945	7402.35818277192	-0.705250936575413	4.90620037774336e-16	1.81721437474655e-14	MLST8	16	2204248	2209416	+	4323	protein_coding	MTOR associated protein, LST8 homolog [Source:HGNC Symbol;Acc:HGNC:24825]	-	4675	4799	4567	7318	7547	6869	18.6489970021702	19.6698968152339	18.146086467478	30.8336296957257	33.1274391562841	28.1474844497967
ENSG00000197355	120.950833338859	112.85135031927	108.418188838335	286.0824779206	294.175899489455	304.067598092506	114.073457498821	294.77532516752	-1.36966547681996	5.16759972208529e-16	1.91029609257634e-14	UAP1L1	9	137077501	137084539	+	5283	protein_coding	UDP-N-acetylglucosamine pyrophosphorylase 1 like 1 [Source:HGNC Symbol;Acc:HGNC:28082]	-	126	114	113	282	279	306	0.411290836781001	0.382349747696791	0.367396515251918	0.972267973535378	1.00212603034637	1.02605850083691
ENSG00000070081	1234.46644185534	1145.34221332803	1131.19508531325	625.932230060319	625.255585653214	697.566842682807	1170.33458016554	649.584886132113	0.849093960809921	5.28948610666187e-16	1.95154197935262e-14	NUCB2	11	17208153	17349980	+	9025	protein_coding	nucleobindin 2 [Source:HGNC Symbol;Acc:HGNC:8044]	-	1286	1157	1179	617	593	702	2.45726988089367	2.27155217054385	2.24390152869313	1.24524680516439	1.24682710045321	1.37791113141232
ENSG00000167685	1333.33894847361	1262.15326014973	1267.4374111101	2249.0952253545	2026.5450853718	2408.69234567397	1287.64320657781	2228.11088546676	-0.791226927508991	5.33142991875688e-16	1.96319015704886e-14	ZNF444	19	56132599	56160893	+	7239	protein_coding	zinc finger protein 444 [Source:HGNC Symbol;Acc:HGNC:16052]	zf-C2H2	1389	1275	1321	2217	1922	2424	3.30889334293935	3.12081608305855	3.13445068158371	5.57833509594086	5.03817858107827	5.93178424115629
ENSG00000109819	1.91985449744221	3.95969650243052	1.91890599713868	78.1147191485325	66.4268160137478	99.368496108662	2.59948566567047	81.3033437569808	-4.97423531719745	5.67831319755595e-16	2.08686279398333e-14	PPARGC1A	4	23755041	23904089	-	10870	protein_coding	PPARG coactivator 1 alpha [Source:HGNC Symbol;Acc:HGNC:9237]	-	2	4	2	77	63	100	0.00317292313300628	0.00652029153821768	0.00316036796912161	0.129026424873727	0.109978997323913	0.162967785050941
ENSG00000166313	156.46814154154	198.974749247134	178.458257733897	33.4777367779425	47.4477257241056	48.6905630932444	177.967049507524	43.2053418650975	2.04231134678191	6.01886119114488e-16	2.20773228226355e-14	APBB1	11	6395124	6419414	-	5244	protein_coding	amyloid beta precursor protein binding family B member 1 [Source:HGNC Symbol;Acc:HGNC:581]	-	163	201	186	33	45	49	0.536023735344379	0.679156625338752	0.609238669653838	0.114622199932773	0.162835308503723	0.165525422104658
ENSG00000139197	2560.12597233919	2825.24345448418	2655.76590003993	4379.49665667811	4284.00243593425	4057.21569611667	2680.37844228777	4240.23826290968	-0.661737083347947	6.37314042908405e-16	2.33316110060491e-14	PEX5	12	7188685	7218574	+	5488	protein_coding	peroxisomal biogenesis factor 5 [Source:HGNC Symbol;Acc:HGNC:9719]	-	2667	2854	2768	4317	4063	4083	8.38046298957366	9.21459885132546	8.66341628223452	14.3279952436373	14.0485489865366	13.1794286796023
ENSG00000111012	958.967321472384	1107.72509655494	959.45299856934	1992.43257672361	2109.84220386523	1693.2391736916	1008.71513886555	1931.83798476015	-0.937433926501304	6.43792277864093e-16	2.35232749867446e-14	CYP27B1	12	57762334	57768986	-	3440	protein_coding	cytochrome P450 family 27 subfamily B member 1 [Source:HGNC Symbol;Acc:HGNC:2606]	-	999	1119	1000	1964	2001	1704	5.00802104379687	5.76379082368146	4.99319764888836	10.3992141957612	11.0379239272923	8.77490563735568
ENSG00000111913	471.324279122062	382.110712484545	409.686430389108	962.738551583862	827.699215409398	1183.47878865416	421.040473998572	991.305518549141	-1.2355084172192	6.46851139343934e-16	2.3589501954456e-14	RIPOR2	6	24804281	25042170	-	9536	protein_coding	RHO family interacting cell polarization regulator 2 [Source:HGNC Symbol;Acc:HGNC:13872]	-	491	386	427	949	785	1191	0.887921044347059	0.717228650426922	0.769128372745295	1.8126645973429	1.56207601805536	2.2124671243634
ENSG00000120913	1289.18229503244	1453.208616392	1401.76083090981	820.711789495621	786.577853115173	743.276350892792	1381.38391411142	783.521997834528	0.818090490326156	6.72848930962444e-16	2.44904071467811e-14	PDLIM2	8	22578279	22598025	+	12388	protein_coding	PDZ and LIM domain 2 [Source:HGNC Symbol;Acc:HGNC:13992]	-	1343	1468	1461	809	746	748	1.86953635752785	2.09972019942658	2.02575173326518	1.1895009894864	1.14271092977787	1.06962540198643
ENSG00000064313	3493.1752580961	3120.24084391525	3379.19346096121	5343.24968513403	5603.04921106438	5074.74909626937	3330.86985432419	5340.34933082259	-0.68092912445099	7.23133462480457e-16	2.62701478778649e-14	TAF2	8	119730775	119832863	-	6547	protein_coding	TATA-box binding protein associated factor 2 [Source:HGNC Symbol;Acc:HGNC:11536]	-	3639	3152	3522	5267	5314	5107	9.5851478039237	8.5306168303186	9.24026040792481	14.6534018645078	15.4020298128567	13.8183065810807
ENSG00000110721	559.637586004404	507.831076436715	547.847662183093	944.477967886802	1015.38133049586	959.899672409675	538.438774874737	973.252990264112	-0.85372351417207	7.67112168094711e-16	2.78144291293651e-14	CHKA	11	68052859	68121444	-	3877	protein_coding	choline kinase alpha [Source:HGNC Symbol;Acc:HGNC:1937]	-	583	513	571	931	963	966	2.59317516220257	2.3445426171962	2.52974943251289	4.37392531020226	4.71334507525958	4.41379981817024
ENSG00000268858	516.440859811954	513.77062119036	570.874534148757	145.070192704417	138.125601552396	238.484390660789	533.695338383691	173.893394972534	1.61643326720805	7.86281229904982e-16	2.84549614501178e-14	AL118506.1	20	63861212	63864293	-	3082	antisense	novel transcript, antisense to ABHD16B	-	538	519	595	143	131	240	3.01029280616624	2.98381086320581	3.31605351970951	0.845124877116267	0.806561358936849	1.37946254912685
ENSG00000175592	6813.5636114224	6963.12629952407	7109.54671939881	4393.69933288694	4253.42501268982	4781.61203274882	6962.07887678176	4476.24545944186	0.637148755814942	8.06845693205004e-16	2.91434512123876e-14	FOSL1	11	65892049	65900573	-	1887	protein_coding	FOS like 1, AP-1 transcription factor subunit [Source:HGNC Symbol;Acc:HGNC:13718]	TF_bZIP	7098	7034	7410	4331	4034	4812	64.866907601249	66.0491193017591	67.4502413085447	41.8055331379608	40.5660521149276	45.1736336550076
ENSG00000166689	1317.98011249408	1413.6116513677	1360.50435197132	623.903276316201	487.129984100817	735.326871204099	1364.03203861103	615.453377207039	1.14749077321914	8.52367494836463e-16	3.07290658567043e-14	PLEKHA7	11	16777317	17014443	-	10987	protein_coding	pleckstrin homology domain containing A7 [Source:HGNC Symbol;Acc:HGNC:27049]	-	1373	1428	1418	615	462	740	2.15501606570417	2.30295605172405	2.21683978114731	1.01956160894056	0.797924135191303	1.19311938599505
ENSG00000185684	721.865291038271	665.229012408328	661.063116014275	323.618122186777	238.293022525508	329.903407080758	682.719139820291	297.271517264348	1.19857907628966	8.61814012898413e-16	3.1010558597202e-14	EP400P1	12	132084283	132131639	+	12817	transcribed_unprocessed_pseudogene	EP400 pseudogene 1 [Source:HGNC Symbol;Acc:HGNC:26602]	-	752	672	689	319	226	332	1.01179040300949	0.929008004636936	0.923357832526273	0.453337642115326	0.334596046676439	0.458862964346757
ENSG00000186395	1809.46286383928	2051.12278825901	1918.90599713868	3375.16455333984	3590.21124645732	3025.77070650876	1926.49721641232	3330.38216876864	-0.789670792205793	9.42060695975834e-16	3.38337434397241e-14	KRT10	17	40818117	40822595	-	2144	protein_coding	keratin 10 [Source:HGNC Symbol;Acc:HGNC:6413]	-	1885	2072	2000	3327	3405	3045	15.1616222829156	17.1238548286291	16.0229476792686	28.2647730427508	30.1363801646657	25.1590259448174
ENSG00000141510	7274.32869080853	7288.81133684898	7240.03232720424	10891.423698424	10291.938906511	10603.6122197553	7267.72411828725	10595.6582748968	-0.543915454925612	9.67636502961843e-16	3.46864698703765e-14	TP53	17	7661779	7687550	-	5688	protein_coding	tumor protein p53 [Source:HGNC Symbol;Acc:HGNC:11998]	P53	7578	7363	7546	10736	9761	10671	22.9749255472826	22.9367446684862	22.7873809664697	34.3795666228741	32.5636797953688	33.233557975753
ENSG00000160767	6515.98616431886	6883.93236947546	6225.89050771644	9881.00473385333	9896.54119214345	9778.85370205343	6541.93634717026	9852.13320935007	-0.590744037322863	9.75450785521966e-16	3.49004858555279e-14	FAM189B	1	155247205	155255483	-	4468	protein_coding	family with sequence similarity 189 member B [Source:HGNC Symbol;Acc:HGNC:1233]	-	6788	6954	6489	9740	9386	9841	26.1991842217796	27.5777029413632	24.9460512153334	39.7066525067027	39.8626472010843	39.0173145100721
ENSG00000135972	1682.7524670081	1683.86093765858	1728.93430342195	2726.91383209423	2748.80491028318	2547.80824022609	1698.51590269621	2674.50899420117	-0.65490382654784	9.96759966789447e-16	3.5595614889479e-14	MRPS9	2	105037983	105099960	+	1915	protein_coding	mitochondrial ribosomal protein S9 [Source:HGNC Symbol;Acc:HGNC:14501]	-	1753	1701	1802	2688	2607	2564	15.7860050446421	15.738817611455	16.1630459747995	25.5668938778507	25.8327715551809	23.7181357047705
ENSG00000129173	638.351620399535	509.81092468793	574.712346143034	258.69160237501	274.142415294832	256.370719960348	574.291630410166	263.06824587673	1.12682401840796	1.03044586510302e-15	3.67292822764686e-14	E2F8	11	19224063	19241620	-	4140	protein_coding	E2F transcription factor 8 [Source:HGNC Symbol;Acc:HGNC:24727]	E2F	665	515	599	255	260	258	2.77000404747494	2.20416171772461	2.4852133689356	1.12190819934199	1.19171322075317	1.1039532233429
ENSG00000029993	3734.1169975251	3692.41698851646	3448.27407685821	5517.73970712816	5821.30874939527	5431.48199729946	3624.93602096659	5590.17681794096	-0.624911383650697	1.03311376968148e-15	3.67551584939124e-14	HMGB3	X	150980509	150990775	+	3967	protein_coding	high mobility group box 3 [Source:HGNC Symbol;Acc:HGNC:5004]	HMG	3890	3730	3594	5439	5521	5466	16.9101126333473	16.660314623531	15.5615578735469	24.9732083832355	26.4091423318939	24.4083675202203
ENSG00000117305	233.262321439228	238.571714271439	219.714736672379	544.77408029561	501.891498770539	459.082452022018	230.516257461015	501.916010362722	-1.1225930187148	1.07847383697336e-15	3.82969499294462e-14	HMGCL	1	23801885	23838620	-	5658	protein_coding	3-hydroxy-3-methylglutaryl-CoA lyase [Source:HGNC Symbol;Acc:HGNC:5005]	-	243	241	229	537	476	462	0.740631927602873	0.754728355157419	0.69519996109726	1.72873659410803	1.59640382667498	1.44647302661492
ENSG00000213965	3955.86019197967	4150.7518586728	3975.97322607134	6041.20977311053	5963.65192656758	5893.54550420474	4027.5284255746	5966.13573462762	-0.566927001353512	1.08777471647334e-15	3.85548914956759e-14	NUDT19	19	32691961	32713796	+	2967	protein_coding	nudix hydrolase 19 [Source:HGNC Symbol;Acc:HGNC:32036]	-	4121	4193	4144	5955	5656	5931	23.9521315187499	25.0405511377357	23.9905055733256	36.5579388622794	36.1735061354917	35.4112848439522
ENSG00000013364	6527.50529130351	7318.50906061721	6622.14459612558	4465.72719080312	4242.88107364002	4370.22645885895	6822.71964934877	4359.61157443403	0.646087872285013	1.10144963990074e-15	3.89666118400026e-14	MVP	16	29820394	29848039	+	6141	protein_coding	major vault protein [Source:HGNC Symbol;Acc:HGNC:7531]	-	6800	7393	6902	4402	4024	4398	19.0954067985094	21.3313418729853	19.3051445357171	13.0565496193085	12.4341936049545	12.686663904526
ENSG00000105185	5835.39774497559	6462.22469196661	5894.87922321002	10964.4660332122	11813.4293113973	9335.67020940879	6064.16722005074	10704.5218513394	-0.819819106345457	1.16157230700196e-15	4.10169385347501e-14	PDCD5	19	32581068	32587452	+	2253	protein_coding	programmed cell death 5 [Source:HGNC Symbol;Acc:HGNC:8764]	-	6079	6528	6144	10808	11204	9395	46.5296784324624	51.3399594502155	46.8411140081709	87.3779048563419	94.3649380156694	73.8697960133934
ENSG00000185760	501.082023832417	467.244187286802	546.888209184524	923.173953573566	917.322697332708	989.710221242273	505.071473434581	943.402290716183	-0.901282552347162	1.19955960845665e-15	4.22794501103519e-14	KCNQ5	6	72621792	73198851	+	7570	protein_coding	potassium voltage-gated channel subfamily Q member 5 [Source:HGNC Symbol;Acc:HGNC:6299]	-	522	472	570	910	870	996	1.1891420122798	1.10479750916913	1.29335032363808	2.18959098101433	2.18083156107549	2.33074502537611
ENSG00000218336	1909.29529770628	1793.74251560103	1811.44726129891	3130.67562717365	2803.63339334215	3290.0909061578	1838.16169153541	3074.79997555787	-0.74232660290652	1.2038615338537e-15	4.23522067867082e-14	TENM3	4	182143987	182803024	+	11983	protein_coding	teneurin transmembrane protein 3 [Source:HGNC Symbol;Acc:HGNC:29944]	-	1989	1812	1888	3086	2659	3311	2.86238681851552	2.67934847419286	2.7062856241499	4.69081003026223	4.21067312650881	4.89468703631882
ENSG00000136816	937.848922000519	1079.01729691232	1002.62838350496	1740.84231245301	1811.44872875585	1649.51703540379	1006.49820080593	1733.93602553755	-0.784736131820417	1.23834960230332e-15	4.34846807473005e-14	TOR1B	9	129803153	129811281	+	2911	protein_coding	torsin family 1 member B [Source:HGNC Symbol;Acc:HGNC:11995]	-	977	1090	1045	1716	1718	1660	5.78777257700023	6.63469342427556	6.16611023985705	10.7372375318681	11.1990118606762	10.1017633356791
ENSG00000139508	797.699543687238	841.435506766486	844.318638741019	424.051332520605	476.586045051016	431.259273111593	827.817896398248	443.965550227738	0.899226325344917	1.27401301886663e-15	4.46541563112754e-14	SLC46A3	13	28700064	28718970	-	3776	protein_coding	solute carrier family 46 member 3 [Source:HGNC Symbol;Acc:HGNC:27501]	-	831	850	880	418	452	434	3.79514293865886	3.98862775869718	4.00302116597321	2.01633077551232	2.2714605562775	2.03605286917537
ENSG00000109133	11363.6187703604	11794.9459566149	11591.1516757162	18751.590503136	20195.8608559893	16929.4106820327	11583.2388008972	18625.620680386	-0.685228404030272	1.28030043051476e-15	4.47915827141457e-14	TMEM33	4	41935120	41960572	+	8240	protein_coding	transmembrane protein 33 [Source:HGNC Symbol;Acc:HGNC:25541]	-	11838	11915	12081	18484	19154	17037	24.7748037747271	25.621432186844	25.1833135362861	40.8588586467155	44.1093869611034	36.6266517148459
ENSG00000178567	936.888994751798	1028.53116650633	1042.92540944487	480.862037355901	467.096499906195	577.330962391326	1002.781856901	508.429833217808	0.979346391560296	1.2968888557525e-15	4.52882202450691e-14	EPM2AIP1	3	36985043	36993168	-	8126	protein_coding	EPM2A interacting protein 1 [Source:HGNC Symbol;Acc:HGNC:19735]	-	976	1039	1087	474	443	581	2.07124798602261	2.26555858393499	2.2976820212325	1.0624757008782	1.03448848005724	1.26657415389573
ENSG00000105613	140.149378313281	159.377784222829	151.593573773956	42.6080286264723	32.6862110543839	29.8105488325986	150.373578770022	35.0349295044849	2.10165048676094	1.63907525624347e-15	5.71321866941439e-14	MAST1	19	12833951	12874951	+	6533	protein_coding	microtubule associated serine/threonine kinase 1 [Source:HGNC Symbol;Acc:HGNC:19034]	-	146	161	158	42	31	30	0.385388984428564	0.436666409470711	0.415414478206613	0.117099250382874	0.0900425501015332	0.0813466932574803
ENSG00000231666	77.7541071464095	84.1435506766486	95.945299856934	6.08686123235318	11.5983329547814	6.95579472760634	85.9476525599974	8.21366297158029	3.39350062075864	1.75272181065038e-15	6.0981186967242e-14	LINC01704	1	158132040	158146929	-	1001	lincRNA	long intergenic non-protein coding RNA 1704 [Source:HGNC Symbol;Acc:HGNC:52492]	-	81	85	100	6	11	7	1.39543637907994	1.50460124044361	1.71594404717043	0.109177879656246	0.208524629497808	0.123878309335925
ENSG00000214145	113.27141534909	133.63975695703	141.039590789693	29.419829289707	24.2510598145429	15.8989593773859	129.316921031938	23.1899494938786	2.48125556922425	1.79308944047216e-15	6.22711997060855e-14	LINC00887	3	194296465	194312803	-	4153	lincRNA	long intergenic non-protein coding RNA 887 [Source:HGNC Symbol;Acc:HGNC:48574]	-	118	135	147	29	23	16	0.489980927736796	0.575981327820704	0.607984634502737	0.127190170500889	0.105090789679488	0.068247910368552
ENSG00000175130	705.546527810012	725.614384070393	762.765133862625	1213.3143389824	1243.13041397157	1253.03673593023	731.308681914343	1236.49382962806	-0.757682222493557	1.87393538640819e-15	6.49596612793916e-14	MARCKSL1	1	32333832	32336379	-	1699	protein_coding	MARCKS like 1 [Source:HGNC Symbol;Acc:HGNC:7142]	-	735	733	795	1196	1179	1261	7.46024447469011	7.644466170096	8.03731426143607	12.8219855614027	13.1679805616188	13.147797748312
ENSG00000154767	2287.50663370239	2119.42755292594	2212.4986147009	1201.14061651769	1051.23072326518	1355.38628692215	2206.47760044308	1202.58587556834	0.875293705492422	2.04873082745729e-15	7.08890829456748e-14	XPC	3	14145147	14178783	-	4798	protein_coding	XPC complex subunit, DNA damage recognition and repair factor [Source:HGNC Symbol;Acc:HGNC:12816]	-	2383	2141	2306	1184	997	1364	8.5649118620383	7.90665867406902	8.25536460972859	4.49478519252842	3.94306253865103	5.03599666373298
ENSG00000178445	195.825158739105	186.105735614235	177.498804735328	440.282962473547	451.280591331493	383.562394979435	186.476566362889	425.041982928158	-1.18826107973886	2.08354938549587e-15	7.1962297845402e-14	GLDC	9	6532464	6645783	-	8939	protein_coding	glycine decarboxylase [Source:HGNC Symbol;Acc:HGNC:4313]	-	204	188	185	434	428	386	0.393550374145808	0.372653735760156	0.355483944932605	0.884337975362299	0.90855993619875	0.764944056239444
ENSG00000137575	10632.154206835	10687.22086006	10661.4417201025	17910.5891761992	18231.5250110113	15375.2874028933	10660.2722623325	17172.4671967013	-0.687829707279004	2.23294773540287e-15	7.69817883205286e-14	SDCBP	8	58552924	58582860	+	4778	protein_coding	syndecan binding protein [Source:HGNC Symbol;Acc:HGNC:10662]	-	11076	10796	11112	17655	17291	15473	39.9756837873796	40.0362412695961	39.946918841377	67.3037184594793	68.6708963053245	57.3666761177756
ENSG00000123240	2658.99847895746	2460.95137626057	2549.26661719874	1485.19414069418	1249.45677740145	1564.06012875034	2556.40549080559	1432.90368228199	0.834913817375155	2.25164684668458e-15	7.74853088494529e-14	OPTN	10	13099449	13138308	+	5138	protein_coding	optineurin [Source:HGNC Symbol;Acc:HGNC:17142]	-	2770	2486	2657	1464	1185	1574	9.29704147941861	8.5732125625136	8.8824885104421	5.18996536371353	4.37646037794786	5.42677649317802
ENSG00000147676	13469.6991540545	13881.7060133958	13713.4617085516	26252.6324951393	28704.8196691789	20966.7526789277	13688.2889586673	25308.0682810819	-0.886638158793332	2.26148029654743e-15	7.76824638343977e-14	MAL2	8	119165034	119245673	+	3430	protein_coding	mal, T cell differentiation protein 2 (gene/pseudogene) [Source:HGNC Symbol;Acc:HGNC:13634]	-	14032	14023	14293	25878	27224	21100	70.5479755048804	72.440823933924	71.5758433075018	137.42130587532	150.610956479241	108.973184477926
ENSG00000117472	3990.41757293363	3930.9887027879	4004.75681602842	2399.23780241921	2542.14370490708	2056.9278694493	3975.38769724999	2332.76979225853	0.769238216993513	2.40384376052562e-15	8.24230993758485e-14	TSPAN1	1	46175073	46185958	+	2366	protein_coding	tetraspanin 1 [Source:HGNC Symbol;Acc:HGNC:20657]	-	4157	3971	4174	2365	2411	2070	30.2987271159489	29.7386818026323	30.3022519160704	18.2068111490849	19.3366492968929	15.4984016680166
ENSG00000160606	881.213214325974	951.317084708933	882.696758683792	468.688314891195	528.251346395042	480.943521165924	905.075685906233	492.627727484054	0.877793269090197	2.58628998469162e-15	8.85184639064346e-14	TLCD1	17	28724348	28727935	-	1311	protein_coding	TLC domain containing 1 [Source:HGNC Symbol;Acc:HGNC:25177]	-	918	961	920	462	501	484	12.075332246531	12.9884480985182	12.053754324334	6.41884319623529	7.25159907203247	6.53994320805343
ENSG00000159388	2839.46480171703	2604.49037447368	2602.03653212005	1643.45253273536	1664.88797596362	1428.91897404256	2681.99723610358	1579.08649424718	0.764424090429648	2.72937845468395e-15	9.32471949671538e-14	BTG2	1	203305491	203309602	+	2757	protein_coding	BTG anti-proliferation factor 2 [Source:HGNC Symbol;Acc:HGNC:1131]	-	2958	2631	2712	1620	1579	1438	18.5020778092477	16.9091061019896	16.8962419157857	10.7027586270198	10.8678619832827	9.23960546317868
ENSG00000166396	168.947195774914	198.974749247134	170.782633745342	47.6804129867666	50.610907439046	27.8231789104254	179.568192922464	42.0381664454126	2.09743383510486	2.96284601350458e-15	1.01041056752435e-13	SERPINB7	18	63752935	63805376	+	2637	protein_coding	serpin family B member 7 [Source:HGNC Symbol;Acc:HGNC:13902]	-	176	201	178	47	48	28	1.15096372852047	1.35058678167479	1.15943677829629	0.324642377966591	0.345405984697165	0.188095847774382
ENSG00000175040	544.278750024866	512.780697064753	562.239457161633	281.010093560305	222.477113950806	215.629636555797	539.766301417084	239.705614688969	1.17107608064093	3.05888032894874e-15	1.04128467600742e-13	CHST2	3	143119331	143124014	+	4582	protein_coding	carbohydrate sulfotransferase 2 [Source:HGNC Symbol;Acc:HGNC:1970]	-	567	518	586	277	211	217	2.13396392584311	2.00313971805875	2.1967454274411	1.10113905635985	0.873828330638894	0.838949763641006
ENSG00000095261	2830.82545647854	3034.11744498739	2793.92713183392	4846.15601782519	5142.27907458807	4342.40327994853	2886.29001109995	4776.9461241206	-0.726832080101023	3.1908431619439e-15	1.08425652650112e-13	PSMD5	9	120815496	120842984	-	4432	protein_coding	proteasome 26S subunit, non-ATPase 5 [Source:HGNC Symbol;Acc:HGNC:9563]	-	2949	3065	2912	4777	4877	4370	11.4745092475282	12.2537014354471	11.2857082455452	19.6323809359584	20.8810221668623	17.4667857146013
ENSG00000000971	76.7941798976884	61.3752957876731	83.4724108755325	218.112527492656	231.966659095627	228.547541049923	73.8806288536313	226.208909212735	-1.61335768699031	3.23017276672261e-15	1.09565376264801e-13	CFH	1	196651878	196747504	+	8145	protein_coding	complement factor H [Source:HGNC Symbol;Acc:HGNC:4883]	-	80	62	87	215	220	230	0.169378388978653	0.134876773458147	0.18347012797536	0.480800437287067	0.512543042669873	0.500228065568886
ENSG00000164938	826.497361148871	812.727707123865	846.237544738158	414.921040672075	380.636199697825	476.968781321578	828.487537670298	424.175340563826	0.965191634431409	3.56068750566826e-15	1.2056016533056e-13	TP53INP1	8	94925972	94949411	-	5676	protein_coding	tumor protein p53 inducible nuclear protein 1 [Source:HGNC Symbol;Acc:HGNC:18022]	-	861	821	882	409	361	480	2.61589232790918	2.56293349919705	2.66909110686032	1.312497255467	1.20687854186619	1.49806327569026
ENSG00000196396	12856.3056421218	12731.4141794397	12680.1308290924	8987.25060956947	8809.46107610894	9066.38158495432	12755.9502168846	8954.36442354424	0.510492181308023	3.80635372644286e-15	1.28647958893543e-13	PTPN1	20	50510321	50585241	+	4041	protein_coding	protein tyrosine phosphatase, non-receptor type 1 [Source:HGNC Symbol;Acc:HGNC:9642]	-	13393	12861	13216	8859	8355	9124	57.154195741925	56.3926437250496	56.1756853351442	39.9312893966245	39.2334368795672	39.9970290265974
ENSG00000120458	236.142103185392	216.793383508071	261.93066860943	519.412158494138	509.2722561054	487.89931589353	238.288718434298	505.527910164356	-1.08462798957488	3.8458993527879e-15	1.29752828966518e-13	MSANTD2	11	124766498	124800673	-	4501	protein_coding	Myb/SANT DNA binding domain containing 2 [Source:HGNC Symbol;Acc:HGNC:26266]	-	246	219	273	512	483	491	0.942508322164124	0.862127839117604	1.04181554677273	2.07194599194186	2.03627705850192	1.93243006740798
ENSG00000182197	5615.57440501846	5805.90499668875	5795.09611135881	8847.25280122535	8465.72866308542	8184.98302447049	5738.85850435534	8499.32149626042	-0.566582278056765	4.07582789002563e-15	1.37265470595222e-13	EXT1	8	117794490	118111853	-	8325	protein_coding	exostosin glycosyltransferase 1 [Source:HGNC Symbol;Acc:HGNC:3512]	-	5850	5865	6040	8721	8029	8237	12.1179937277059	12.4830394085525	12.4620616780232	19.080929504917	18.3010482608587	17.5273448242645
ENSG00000254726	162.227705033867	130.669984580207	137.201778795416	349.994520860308	344.786806928501	344.808681497057	143.36648946983	346.530003095289	-1.27285832074577	4.26470291017765e-15	1.43371282381763e-13	MEX3A	1	156072013	156081998	-	6124	protein_coding	mex-3 RNA binding family member A [Source:HGNC Symbol;Acc:HGNC:33482]	-	169	132	143	345	327	347	0.475894430358142	0.38192256330406	0.401086510032848	1.02612766301672	1.01323765512186	1.00375009594349
ENSG00000134533	344.613882290877	390.030105489406	316.619489527882	798.393298310326	848.787093509	655.832074317169	350.421159102722	767.670822045498	-1.13137958113033	4.31550420713974e-15	1.44821893844918e-13	RERG	12	15107783	15348675	-	4157	protein_coding	RAS like estrogen regulated growth inhibitor [Source:HGNC Symbol;Acc:HGNC:15980]	-	359	394	330	787	805	660	1.48927028261058	1.67939464722444	1.36355014939092	3.44835675891087	3.67463837716188	2.81251740079976
ENSG00000171612	1054.00011909577	1142.37244095121	1082.26298238622	2081.70654146479	2118.27735510507	1722.05603756311	1092.8785141444	1974.01331137766	-0.852905068553424	4.90637607723714e-15	1.64312295241039e-13	SLC25A33	1	9539482	9585179	+	3854	protein_coding	solute carrier family 25 member 33 [Source:HGNC Symbol;Acc:HGNC:29681]	-	1098	1154	1128	2052	2009	1733	4.91303354338927	5.30555310389023	5.02729753527101	9.69802119285899	9.89160981841198	7.96559386126612
ENSG00000142657	15390.5135787455	16455.5087399756	15742.7048005257	23842.2354471274	24517.8214725028	22467.2169701685	15862.9090397489	23609.0912965996	-0.573680556447124	4.913655577029e-15	1.64312295241039e-13	PGD	1	10398592	10420144	+	2966	protein_coding	phosphogluconate dehydrogenase [Source:HGNC Symbol;Acc:HGNC:8891]	-	16033	16623	16408	23502	23253	22610	93.2186363030162	99.3058482658922	95.0214603368116	144.328187581972	148.766996656723	135.039469350706
ENSG00000281162	123.830615085023	121.760667449739	84.4318638741019	15.217153080883	11.5983329547814	19.8736992217324	110.007715469621	15.5630617524656	2.81716718912315	5.03848272329413e-15	1.68189351858533e-13	LINC01127	2	101962056	101987167	+	3841	lincRNA	long intergenic non-protein coding RNA 1127 [Source:HGNC Symbol;Acc:HGNC:49292]	-	129	123	88	15	11	20	0.579167925643763	0.567410504394196	0.393527933421371	0.0711319041498973	0.0543434402830788	0.092239511767963
ENSG00000184254	4195.84200415995	3933.95847516472	4254.21459565645	2645.75568232952	2780.43672743259	2548.80192518718	4128.00502499371	2658.33144498309	0.635060099985259	5.05018288063527e-15	1.68283118629901e-13	ALDH1A3	15	100877714	100916626	+	5772	protein_coding	aldehyde dehydrogenase 1 family member A3 [Source:HGNC Symbol;Acc:HGNC:409]	-	4371	3974	4434	2608	2637	2565	13.0591101044877	12.1993897820155	13.1949140697485	8.22997938477803	8.66927057635144	7.87213175205659
ENSG00000101188	661.389874368841	701.85620505581	602.536483101545	269.850847967658	256.21771891017	345.802366458144	655.260854175399	290.623644445324	1.17197801090894	5.17775434374928e-15	1.72230854945769e-13	NTSR1	20	62708837	62762771	+	4237	protein_coding	neurotensin receptor 1 [Source:HGNC Symbol;Acc:HGNC:8039]	-	689	709	628	266	243	348	2.80427020297748	2.96499754752668	2.54588263980328	1.14351181278224	1.0882948152195	1.45496346136251
ENSG00000131778	3149.52130305394	3236.06196661134	3192.10012624019	4656.44884275018	4813.30817623427	4648.45824796321	3192.56113196849	4706.07175564922	-0.559792987533722	5.19027638235074e-15	1.72344493138162e-13	CHD1L	1	147242641	147295766	+	3376	protein_coding	chromodomain helicase DNA binding protein 1 like [Source:HGNC Symbol;Acc:HGNC:1916]	-	3281	3269	3327	4590	4565	4678	16.7595707774598	17.1573041415709	16.9272949963891	24.7643954428214	25.6588444795118	24.5464723173888
ENSG00000253669	174.706759267241	158.387860097221	200.525676700992	51.738320475002	50.610907439046	47.6968781321577	177.873432021818	50.0153686820686	1.83098583176513	5.20272235725916e-15	1.72455212006732e-13	GASAL1	8	102805517	102809971	+	2829	lincRNA	growth arrest associated lncRNA 1 [Source:HGNC Symbol;Acc:HGNC:53461]	-	182	160	209	51	48	48	1.1094239573969	1.00212893630861	1.26896761457928	0.328363375417168	0.321963796976467	0.300565823712191
ENSG00000128915	1178.79066142952	1048.32964901848	1174.37047024887	1948.81007122508	1800.90478970605	1967.49622295151	1133.83026023229	1905.73702796088	-0.749114008929766	5.4051811734548e-15	1.7885290921325e-13	ICE2	15	60419609	60479160	-	16010	protein_coding	interactor of little elongation complex ELL subunit 2 [Source:HGNC Symbol;Acc:HGNC:29885]	-	1228	1059	1224	1921	1708	1980	1.32271456064009	1.17203665822348	1.31318915006267	2.18551361156015	2.02439513513962	2.19081227391467
ENSG00000285976	863.934523848994	816.687403626295	808.818877793953	1442.5861120677	1555.23100984568	1332.53153281716	829.813601756414	1443.44955157685	-0.798412987888726	5.5893211203516e-15	1.84623177739781e-13	AL135905.2	6	63572012	63583587	+	5088	protein_coding	Protein tyrosine phosphatase type IVA 1 [Source:UniProtKB/Swiss-Prot;Acc:Q93096]	-	900	825	843	1422	1475	1341	3.05038394361246	2.87305151542117	2.84588713167538	5.09061176022186	5.50102562781904	4.66888290746561
ENSG00000124067	5623.25382300823	6603.7838419285	5562.90848570503	3404.58438262955	3712.52093943502	3187.74135516588	5929.98205021392	3434.94889241015	0.787789901219232	6.05252321936977e-15	1.99575099256118e-13	SLC12A4	16	67943474	67969601	-	8298	protein_coding	solute carrier family 12 member 4 [Source:HGNC Symbol;Acc:HGNC:10913]	-	5858	6671	5798	3356	3521	3208	12.1740487443932	14.2447252631738	12.0016782707636	7.36658160782694	8.05176971101737	6.8484491610026
ENSG00000080839	1085.67771830357	1017.64200112464	1166.69484626032	1833.15970781037	1759.78342741183	1958.55305830173	1090.00485522951	1850.49873117464	-0.763575799827371	6.36926644483124e-15	2.09654097393602e-13	RBL1	20	36996349	37095995	-	5954	protein_coding	RB transcriptional corepressor like 1 [Source:HGNC Symbol;Acc:HGNC:9893]	-	1131	1028	1216	1807	1669	1971	3.27576602363832	3.05929144075404	3.50801906167383	5.52798435134294	5.31919922799758	5.86420442076898
ENSG00000135709	1018.48281089309	991.903973858846	987.27713552785	388.544641998545	330.025292258779	533.608824103515	999.221306759929	417.392919453613	1.25856998707174	6.45357384116091e-15	2.12060402936897e-13	KIAA0513	16	85027751	85094230	+	8837	protein_coding	KIAA0513 [Source:HGNC Symbol;Acc:HGNC:29058]	-	1061	1002	1029	383	313	537	2.07047327133533	2.00909019346122	2.00008162381227	0.789425955947541	0.672106712910045	1.07646704223323
ENSG00000148090	350.373445783203	382.110712484545	359.794874463502	652.308628733849	706.443916336683	705.5163223715	364.093010910417	688.089622480678	-0.91843510964442	6.8397513817827e-15	2.24360440906414e-13	AUH	9	91213815	91361913	-	2258	protein_coding	AU RNA binding methylglutaconyl-CoA hydratase [Source:HGNC Symbol;Acc:HGNC:890]	-	365	386	375	643	670	710	2.78758440574824	3.02900461048323	2.85262398895748	5.18685990519524	5.63053439348156	5.5701349631871
ENSG00000136010	1874.73791675232	1732.36721981335	1777.86640634899	3192.55871636924	2811.01415067701	3600.12061401682	1794.99051430489	3201.23116035436	-0.834754378585256	7.07692152954403e-15	2.31738570570381e-13	ALDH1L2	12	105019784	105084577	-	8507	protein_coding	aldehyde dehydrogenase 1 family member L2 [Source:HGNC Symbol;Acc:HGNC:26777]	-	1953	1750	1853	3147	2666	3623	3.95899460515663	3.64500545979034	3.74141761340802	6.73810528712598	5.94678808792115	7.54437397502528
ENSG00000198712	235491.272510759	235095.100742305	208999.565584356	129938.255680787	134538.553487654	152143.104391972	226528.64627914	138873.304520138	0.705921819835595	7.32095441971007e-15	2.39315551471248e-13	MT-CO2	MT	7586	8269	+	684	protein_coding	mitochondrially encoded cytochrome c oxidase II [Source:HGNC Symbol;Acc:HGNC:7421]	-	245322	237488	217832	128084	127598	153110	6184.99701523423	6152.08228637536	5470.19460828818	3410.80006759954	3539.86350350026	3965.32475989263
ENSG00000100395	1473.4883267869	1472.01717477855	1367.22052296131	2595.03183872657	2204.73765531344	2466.32607341699	1437.57534150892	2422.031855819	-0.752734884177754	7.47392522400888e-15	2.43894797784166e-13	L3MBTL2	22	41205205	41231271	+	6451	protein_coding	L3MBTL2, polycomb repressive complex 1 subunit [Source:HGNC Symbol;Acc:HGNC:18594]	-	1535	1487	1425	2558	2091	2482	4.10336771737867	4.08432689247302	3.79424195858793	7.22255704998806	6.15071694705819	6.81563057190553
ENSG00000155792	71.9945436540828	79.1939300486105	71.9589748927005	257.677125502951	217.205144425906	202.71173206167	74.3824828651313	225.864667330176	-1.60273394462812	8.56825369155561e-15	2.79124505370177e-13	DEPTOR	8	119873717	120050913	+	2622	protein_coding	DEP domain containing MTOR interacting protein [Source:HGNC Symbol;Acc:HGNC:22953]	-	75	80	75	254	206	204	0.493273376083785	0.54062218932438	0.491321507785354	1.76448719896511	1.49084771341186	1.37825249425919
ENSG00000163293	1858.41915352406	1726.42767505971	1857.50100523024	1000.27419585004	1150.34375033332	944.994397993376	1814.11594460467	1031.87078139224	0.814414759147124	9.09307142482673e-15	2.95712307315628e-13	NIPAL1	4	47914142	48040173	+	5983	protein_coding	NIPA like domain containing 1 [Source:HGNC Symbol;Acc:HGNC:27194]	-	1936	1744	1936	986	1091	951	5.58014455510502	5.1649253038452	5.55806408657407	3.00175605132318	3.46022626461171	2.81574175522655
ENSG00000187837	664.269656115004	615.732806127946	686.008893977078	361.153766452955	324.753322733878	325.928667236411	655.337118740009	337.278585474415	0.958334946679328	9.29534421669817e-15	3.01771835316374e-13	HIST1H1C	6	26055787	26056428	-	642	protein_coding	histone cluster 1 H1 family member c [Source:HGNC Symbol;Acc:HGNC:4716]	-	692	622	715	356	308	328	18.587893086759	17.1669018421749	19.1297023944016	10.1002576538892	9.10362665975789	9.05044894251126
ENSG00000172927	192.945376992942	273.219058667706	242.741608638043	54.7817510911786	82.2427245884497	49.684248054331	236.30201476623	62.2362412446531	1.92714597591597	9.42260389143379e-15	3.05379492899259e-13	MYEOV	11	69294138	69367726	+	3760	protein_coding	myeloma overexpressed [Source:HGNC Symbol;Acc:HGNC:7563]	-	201	276	253	54	78	50	0.921864968831306	1.30064209106633	1.15576589834588	0.26159136112317	0.393645696855171	0.235566465891453
ENSG00000168056	2652.27898821641	2763.8681586965	2640.41465206282	4101.52999373399	3892.82229718662	4162.54630199185	2685.52059965858	4052.29953097082	-0.593636372121642	1.00372382529674e-14	3.24743262246008e-13	LTBP3	11	65538805	65558930	-	10298	protein_coding	latent transforming growth factor beta binding protein 3 [Source:HGNC Symbol;Acc:HGNC:6716]	-	2763	2792	2752	4043	3692	4189	4.6268678637267	4.80395680484147	4.59021197886077	7.15102566222652	6.80311097510561	7.20590910920287
ENSG00000139144	65.2750529130351	64.345068164496	76.7562398855472	203.909851283832	198.226054136263	226.560171127749	68.7921203210261	209.565358849281	-1.60702942846421	1.05008933049124e-14	3.39164518058152e-13	PIK3C2G	12	18247614	18648416	+	5925	protein_coding	phosphatidylinositol-4-phosphate 3-kinase catalytic subunit type 2 gamma [Source:HGNC Symbol;Acc:HGNC:8973]	-	68	65	80	201	188	228	0.197915431476196	0.194384471996949	0.231920336366933	0.617909945561641	0.602099470286667	0.68167567891789
ENSG00000188785	263.979993398304	255.400424406769	277.281916586539	569.121525225022	546.176042779704	499.82353542657	265.554111463871	538.373701143766	-1.01928582249065	1.0629719981046e-14	3.42740562319008e-13	ZNF548	19	57389850	57402992	+	6161	protein_coding	zinc finger protein 548 [Source:HGNC Symbol;Acc:HGNC:26561]	zf-C2H2	275	258	289	561	518	503	0.769733848022968	0.742001980493019	0.80571942454453	1.65855216354599	1.59542833716404	1.44626568937246
ENSG00000163915	111.351560851648	113.841274444878	113.215453831182	23.3329680573539	24.2510598145429	19.8736992217324	112.802763042569	22.4859090312097	2.32809997352331	1.1308938544476e-14	3.64020884066831e-13	IGF2BP2-AS1	3	185712528	185729787	+	3415	antisense	IGF2BP2 antisense RNA 1 [Source:HGNC Symbol;Acc:HGNC:32674]	-	116	115	118	23	23	20	0.585768995149381	0.596683048122183	0.59351062654078	0.122674588742106	0.127801478635113	0.103745816896265
ENSG00000196507	1179.75058867824	1199.78804023645	1150.38414528464	646.221767501496	681.13846261716	731.352131359752	1176.64092473311	686.237453826136	0.777706034491665	1.15909123293316e-14	3.72463833034395e-13	TCEAL3	X	103607451	103629690	+	2305	protein_coding	transcription elongation factor A like 3 [Source:HGNC Symbol;Acc:HGNC:28247]	-	1229	1212	1199	637	646	736	9.19475269113914	9.31683184953976	8.93481270919695	5.03368442880475	5.31814701503607	5.65637496789043
ENSG00000133131	695.947255322801	706.805825683848	723.427560921282	1186.93794030887	1144.01738690343	1205.33985779807	708.726880642644	1178.76506167013	-0.73407230431817	1.2099937463655e-14	3.88161892160334e-13	MORC4	X	106813871	107000244	-	6055	protein_coding	MORC family CW-type zinc finger 4 [Source:HGNC Symbol;Acc:HGNC:23485]	-	725	714	754	1170	1085	1213	2.06482361523032	2.08939538730736	2.13891929542208	3.51956667539239	3.40027733996137	3.54877087681259
ENSG00000156787	786.180416702585	746.402790708153	744.535526889808	1238.67626078387	1241.02162616161	1333.52521777824	759.039578100182	1271.07436824124	-0.743871834065666	1.23180998410414e-14	3.94421349872078e-13	TBC1D31	8	123041968	123152153	+	8611	protein_coding	TBC1 domain family member 31 [Source:HGNC Symbol;Acc:HGNC:30888]	-	819	754	776	1221	1177	1342	1.64017206940439	1.55150908841602	1.54790866703618	2.58273327239067	2.5937112404624	2.7607700419719
ENSG00000111276	1523.40454372039	1571.99951146492	1421.90934387976	2575.75677815745	2784.65430305251	2328.20386382595	1505.77113302169	2562.8716483453	-0.767174529939408	1.2336737947074e-14	3.94421349872078e-13	CDKN1B	12	12715058	12722371	+	2811	protein_coding	cyclin dependent kinase inhibitor 1B [Source:HGNC Symbol;Acc:HGNC:1785]	-	1587	1588	1482	2539	2641	2343	9.73587928874422	10.0098188904693	9.05575278187292	16.4520241363486	17.8281510963492	14.7653161382755
ENSG00000117399	16578.9035126622	17691.9239728596	17434.2204370035	27847.3901380158	30361.2724939027	25089.5515824761	17235.0159741751	27766.0714047982	-0.687966966876759	1.23724844740181e-14	3.94897156222161e-13	CDC20	1	43358955	43363203	+	2038	protein_coding	cell division cycle 20 [Source:HGNC Symbol;Acc:HGNC:1723]	-	17271	17872	18171	27450	28795	25249	146.141110776679	155.383730315635	153.148183024607	245.332820523431	268.109161080193	219.468052422206
ENSG00000134882	2758.83091282445	3001.44994884234	2760.34627688399	5166.73070939579	5793.89450786578	4399.04332273047	2840.20904618359	5119.88951333068	-0.850060043945179	1.24010349095156e-14	3.95142066889566e-13	UBAC2	13	99200774	99386434	+	4603	protein_coding	UBA domain containing 2 [Source:HGNC Symbol;Acc:HGNC:20486]	-	2874	3032	2877	5093	5495	4427	10.7672522687276	11.6714493411869	10.7358413963351	20.1534862781646	22.6529868253816	17.0372640422572
ENSG00000159788	2868.26261917866	2791.58603421352	2735.40049892119	1617.07613406183	1547.85025251082	1856.20350730981	2798.41638410446	1673.70996462749	0.741340090279465	1.28237364640378e-14	4.07924134545956e-13	RGS12	4	3293028	3439913	+	13755	protein_coding	regulator of G protein signaling 12 [Source:HGNC Symbol;Acc:HGNC:9994]	-	2988	2820	2851	1594	1468	1868	3.74609768352836	3.63266275241007	3.56019529986286	2.11079086044139	2.02518271213036	2.40573387881132
ENSG00000126458	1461.00927255352	1556.1607254552	1490.03050677818	854.189526273563	918.377091237688	734.333186243012	1502.4001682623	835.633267918088	0.846699243732276	1.46409339952361e-14	4.64947915650727e-13	RRAS	19	49635292	49640201	-	1160	protein_coding	RAS related [Source:HGNC Symbol;Acc:HGNC:10447]	-	1522	1572	1553	842	871	739	22.6264157421097	24.0121539870927	22.9959135031114	13.2212216156939	14.2481643608843	11.2854207721488
ENSG00000085788	3626.60514566833	3531.05935604242	3703.48857447765	2363.73111189715	2491.53279746803	2329.19754878704	3620.38435872947	2394.82048605074	0.596347867117053	1.49093193629413e-14	4.7267786864722e-13	DDHD2	8	38225218	38275558	+	10686	protein_coding	DDHD domain containing 2 [Source:HGNC Symbol;Acc:HGNC:29106]	-	3778	3567	3860	2330	2363	2344	6.09685523553856	5.91458812221272	6.20453637104615	3.97153353388627	4.19611422934701	3.88574005829379
ENSG00000163297	1059.7596825881	1096.83593117325	1180.12718824029	574.193909585317	604.167707553611	672.724718655642	1112.24093400055	617.02877859819	0.849852912748852	1.63657284925033e-14	5.17983517019416e-13	ANTXR2	4	79901149	80125454	-	9864	protein_coding	ANTXR cell adhesion molecule 2 [Source:HGNC Symbol;Acc:HGNC:21732]	-	1104	1108	1230	566	573	677	1.93007910579781	1.990321636117	2.14185096228472	1.04515535559139	1.10230127290189	1.21581336223847
ENSG00000100889	967.606666710873	1158.21122696093	1001.66893050639	1909.24547321478	1884.20190819948	1709.13813306899	1042.4956080594	1834.19517149442	-0.815208578281448	1.6960629162455e-14	5.35916240664083e-13	PCK2	14	24094053	24110598	+	4189	protein_coding	phosphoenolpyruvate carboxykinase 2, mitochondrial [Source:HGNC Symbol;Acc:HGNC:8725]	-	1008	1170	1044	1882	1787	1720	4.14962901067372	4.94893863415485	4.2808236591816	8.1832673781558	8.09492711268681	7.27359965726047
ENSG00000167645	1590.59945113087	1763.05486770719	1580.2190886437	2936.91054461041	3192.70474427982	2563.70719960348	1644.62446916059	2897.77416283124	-0.817130760943402	1.72391332379178e-14	5.43808457990117e-13	YIF1B	19	38305104	38317273	-	3193	protein_coding	Yip1 interacting factor homolog B, membrane trafficking protein [Source:HGNC Symbol;Acc:HGNC:30511]	-	1657	1781	1647	2895	3028	2580	8.94916858334239	9.88329066907133	8.8599624351249	16.5145647544857	17.9951596018985	14.3137060590029
ENSG00000196372	1796.98380960591	1839.27902537898	1829.67686827173	2888.21565475158	3081.9933842569	2698.84835431126	1821.97990108554	2889.68579777325	-0.665293475382594	1.73573614715752e-14	5.4662692274959e-13	ASB13	10	5638867	5666595	-	3003	protein_coding	ankyrin repeat and SOCS box containing 13 [Source:HGNC Symbol;Acc:HGNC:19765]	-	1872	1858	1907	2847	2923	2716	10.750028401801	10.9629376656637	10.9076843265133	17.2683012989629	18.4702270309725	16.021594674113
ENSG00000113140	616.273293678949	630.581668012061	574.712346143034	1211.28538523828	1396.01753019368	1031.44498960791	607.189102611348	1212.91596834663	-0.998030260801145	1.81461596249018e-14	5.70518875781589e-13	SPARC	5	151661096	151687165	-	4831	protein_coding	secreted protein acidic and cysteine rich [Source:HGNC Symbol;Acc:HGNC:11219]	-	642	637	599	1194	1324	1038	2.29169643972362	2.33635569581927	2.12974194729733	4.5017852307275	5.20055505286978	3.80620015896682
ENSG00000101333	1502.28614424853	1243.34470176318	1545.67878069521	626.946706932378	565.155133069347	795.941653830383	1430.43654223564	662.681164610702	1.10969026633692	1.84299903057713e-14	5.78481636015477e-13	PLCB4	20	9068763	9481242	+	6900	protein_coding	phospholipase C beta 4 [Source:HGNC Symbol;Acc:HGNC:9059]	-	1565	1256	1611	618	536	801	3.91132902342702	3.22535198150925	4.01036267514717	1.63138651104318	1.47405758382392	2.05643379511085
ENSG00000166147	66.2349801617562	57.4155992852426	71.9589748927005	218.112527492656	182.410145561562	212.648581672537	65.2031847798998	204.390418242251	-1.64804062071228	1.88521463514464e-14	5.90752605950043e-13	FBN1	15	48408306	48645849	-	16057	protein_coding	fibrillin 1 [Source:HGNC Symbol;Acc:HGNC:3603]	-	69	58	75	215	173	214	0.0741043637494145	0.0640029738304901	0.0802294945141183	0.243888619399836	0.204446860695273	0.236091674802141
ENSG00000248538	167.027341277472	189.075507991057	183.255522726744	50.7238436029432	61.1548464888472	41.734768365638	179.786123998425	51.2044861524761	1.81409658129323	1.90010439828158e-14	5.94434313161578e-13	AC022784.1	8	9151695	9425524	+	17427	lincRNA	uncharacterized LOC101929128 [Source:NCBI gene;Acc:101929128]	-	174	191	191	50	58	42	0.17218119456319	0.194199140455922	0.188255613887967	0.0522594525429421	0.0631544726280731	0.0426931270942541
ENSG00000005469	1366.93640217885	1301.75022517403	1194.51898321883	706.075902952969	739.130127391067	779.04900949191	1287.73520352391	741.418346611982	0.796363573473081	1.9468245254405e-14	6.08045343119017e-13	CROT	7	87345681	87399795	+	4979	protein_coding	carnitine O-octanoyltransferase [Source:HGNC Symbol;Acc:HGNC:2366]	-	1424	1315	1245	696	701	784	4.93204422826152	4.67972350180059	4.29501243033924	2.54615357986838	2.67161973092883	2.78936433345435
ENSG00000104723	3865.62703059989	4193.31859607392	4029.70259399123	2218.66091919273	2544.25249271704	1899.92564559762	4029.54940688835	2220.94635250246	0.859634560295149	2.14187042635821e-14	6.67861310703161e-13	TUSC3	8	15417215	15766649	+	5190	protein_coding	tumor suppressor candidate 3 [Source:HGNC Symbol;Acc:HGNC:30242]	-	4027	4236	4200	2187	2413	1912	13.3805316987879	14.4618935631274	13.9001386572522	7.67536271133648	8.82244002293202	6.52607164265728
ENSG00000167703	1116.39539026264	1169.10039234261	1162.85703426604	1800.69644790448	1770.32736646163	1832.35506824373	1149.4509389571	1801.12629420328	-0.648049160430826	2.35995553093542e-14	7.34652604177874e-13	SLC43A2	17	1569267	1628886	-	10606	protein_coding	solute carrier family 43 member 2 [Source:HGNC Symbol;Acc:HGNC:23087]	-	1163	1181	1212	1775	1679	1844	1.89098111408967	1.97303523979642	1.9628549022777	3.04834570253043	3.00398544374322	3.07992826187147
ENSG00000027001	2134.87820115574	2313.45268154503	2095.44534887544	3862.11345192809	3971.90184006013	3285.12248135237	2181.25874385874	3706.3792577802	-0.764810226374884	2.41082076116772e-14	7.4925459025651e-13	MIPEP	13	23730189	23889419	-	3407	protein_coding	mitochondrial intermediate peptidase [Source:HGNC Symbol;Acc:HGNC:7104]	-	2224	2337	2184	3807	3767	3306	11.2569762238994	12.154109539238	11.0107702401504	20.3529903159759	20.9808093389962	17.1894516480873
ENSG00000105447	7864.68394877201	8415.34499179047	8091.06713693524	12578.4987366578	13305.3966869442	11603.2592906085	8123.69869249924	12495.7182380702	-0.62120564589466	2.45822670109509e-14	7.62735356911914e-13	GRWD1	19	48445773	48457022	+	5763	protein_coding	glutamate rich WD repeat containing 1 [Source:HGNC Symbol;Acc:HGNC:21270]	-	8193	8501	8433	12399	12619	11677	24.5162157570875	26.1371339685339	25.1345249105292	39.1882187051782	41.5503868239785	35.8933478380237
ENSG00000105928	2559.16604509047	2799.50542721838	2537.7531812159	1674.90131576918	1627.98418928931	1439.84950861451	2632.14155117492	1580.91167122434	0.735562085825383	2.503673798692e-14	7.75565204383689e-13	GSDME	7	24698351	24758113	-	8843	protein_coding	gasdermin E [Source:HGNC Symbol;Acc:HGNC:2810]	-	2666	2828	2645	1651	1544	1449	5.19899763084387	5.66651897517147	5.13763505232448	3.40067345153934	3.31319060759471	2.90268606158193
ENSG00000205084	455.005515893804	514.760545315968	507.550636243181	987.085996513274	1000.61981582614	833.701682351674	492.438899150984	940.469164897029	-0.933310081522112	2.52994207662908e-14	7.82421792228081e-13	TMEM231	16	75536744	75556286	-	6015	protein_coding	transmembrane protein 231 [Source:HGNC Symbol;Acc:HGNC:37234]	-	474	520	529	973	949	839	1.3589447790556	1.53180780925277	1.5106269914449	2.9464202544315	2.99384513363278	2.4709140347791
ENSG00000164125	865.854378346436	863.213837529854	937.385579602245	440.282962473547	521.924982965161	483.924576049184	888.817931826178	482.044173829297	0.883088421220887	2.55641353240499e-14	7.89318742705208e-13	FAM198B	4	158124474	158173318	-	7880	protein_coding	family with sequence similarity 198 member B [Source:HGNC Symbol;Acc:HGNC:25312]	-	902	872	977	434	495	487	1.97396487050203	1.96077081807778	2.12963681652232	1.00318491900553	1.19200405275746	1.09479813965269
ENSG00000237424	434.84704367066	448.435628900257	399.132447404845	179.562406354419	175.029388226701	215.629636555797	427.471706658587	190.073810378972	1.16834696628204	2.71017699416036e-14	8.35431921310636e-13	FOXD2-AS1	1	47432133	47434641	-	2509	lincRNA	FOXD2 adjacent opposite strand RNA 1 [Source:HGNC Symbol;Acc:HGNC:44256]	-	453	453	416	177	166	217	3.11355570515495	3.19914634976615	2.84793366419498	1.2849614178195	1.25546953096608	1.53211152531012
ENSG00000003436	2977.69432553287	3066.78494113244	2960.87195358498	2054.3156659192	1947.46554249829	1880.05194637588	3001.78374008343	1960.61105159779	0.614523994861313	2.81162505735513e-14	8.65294755456269e-13	TFPI	2	187464230	187565760	-	11714	protein_coding	tissue factor pathway inhibitor [Source:HGNC Symbol;Acc:HGNC:11760]	-	3102	3098	3086	2025	1847	1892	4.56662840028274	4.68611304476013	4.52509709142693	3.148743547752	2.99199198839876	2.86119343184997
ENSG00000182492	99.8324338669949	133.63975695703	80.5940518798245	10.1447687205886	18.9790902896422	7.94947968869296	104.68874756795	12.3577795663079	3.08934766371692	2.86776210838938e-14	8.81138529634509e-13	BGN	X	153494939	153509554	+	2453	protein_coding	biglycan [Source:HGNC Symbol;Acc:HGNC:1044]	-	104	135	84	10	18	8	0.731130481736839	0.975153059290414	0.58819176217806	0.0742540138170282	0.139243107671182	0.0577728438158574
ENSG00000164078	3819.55052266128	4108.18512127167	3951.02744810854	2483.4393828001	2722.44506265868	2465.3323884559	3959.58769734716	2557.07227797156	0.630952878748893	3.27590167391657e-14	1.00491071283985e-12	MST1R	3	49887002	49903873	-	5252	protein_coding	macrophage stimulating 1 receptor [Source:HGNC Symbol;Acc:HGNC:7381]	-	3979	4150	4118	2448	2582	2481	13.0649671229571	14.0010287240465	13.4678671817099	8.489931354655	9.32889641966184	8.36822509922458
ENSG00000077942	19193.7453381785	21135.8700058485	20280.9174837587	14053.5481086314	12872.0407919974	13615.4713368089	20203.5109425952	13513.6867458126	0.580159701150239	3.84575234101319e-14	1.177808326187e-12	FBLN1	22	45502238	45601135	+	7285	protein_coding	fibulin 1 [Source:HGNC Symbol;Acc:HGNC:3600]	-	19995	21351	21138	13853	12208	13702	47.3315745190999	51.9308261549458	49.8392544877935	34.6363213920122	31.7990184761484	33.3185209356871
ENSG00000140983	3472.05685862424	3992.36399857557	3578.75968466364	5827.15515310611	6353.77767141023	5623.26319478918	3681.06018062115	5934.73200643517	-0.689063480192825	3.98181095205727e-14	1.21750784958947e-12	RHOT2	16	668086	674174	+	5174	protein_coding	ras homolog family member T2 [Source:HGNC Symbol;Acc:HGNC:21169]	-	3617	4033	3730	5744	6026	5659	12.0553877567211	13.8114210407508	12.3828213514527	20.2211331814915	22.1004671393883	19.375127833799
ENSG00000137103	368.612063508904	392.009953740622	354.997609470656	170.432114505889	176.083782131681	154.021168968426	371.873208906727	166.845688535332	1.15674421901224	4.27921472826901e-14	1.3063338251927e-12	TMEM8B	9	35814451	35865518	+	16165	protein_coding	transmembrane protein 8B [Source:HGNC Symbol;Acc:HGNC:21427]	-	384	396	370	168	167	155	0.409651561738906	0.434066274854451	0.393154467522741	0.189300192453156	0.196037661273009	0.169858504573509
ENSG00000160570	2109.92009268899	1998.65680960181	2018.68910898989	3292.99192670307	3344.53746659695	2977.08014341551	2042.42200376023	3204.86984557185	-0.649865410346338	4.38708488316464e-14	1.33710717526018e-12	DEDD2	19	42198598	42220140	-	2631	protein_coding	death effector domain containing 2 [Source:HGNC Symbol;Acc:HGNC:24450]	-	2198	2019	2104	3246	3172	2996	14.4067473306348	13.5972799175447	13.7360570943437	22.4721771672076	22.8776325936151	20.1721536724332
ENSG00000143878	579.796058227547	589.00485473654	650.509133030012	327.676029675013	264.652870150011	301.086543209246	606.436681998033	297.80514767809	1.02551806046915	4.39580720259046e-14	1.33761162256318e-12	RHOB	2	20447074	20449445	+	2372	protein_coding	ras homolog family member B [Source:HGNC Symbol;Acc:HGNC:668]	-	604	595	678	323	251	303	4.39118114909149	4.44466310783659	4.90966894622905	2.48030632265995	2.0079726232544	2.26286815565611
ENSG00000146733	2060.00387575549	2303.55344028896	2104.08042586256	3723.13012045603	3548.03549025812	3236.43191825912	2155.87924730234	3502.53250965776	-0.700148308285042	4.61520453505032e-14	1.4017681419792e-12	PSPH	7	56011051	56051604	-	2762	protein_coding	phosphoserine phosphatase [Source:HGNC Symbol;Acc:HGNC:9577]	-	2146	2327	2193	3670	3365	3257	13.398776499294	14.9282629535239	13.6380462010869	24.2024801566957	23.1185262207354	20.8893723575367
ENSG00000189060	2322.06401465635	2129.32679418201	2189.47174273523	1239.69073765593	1303.23086655543	1453.76109806972	2213.62085052453	1332.22756742703	0.732461140188781	4.62145781473566e-14	1.4017681419792e-12	H1F0	22	37805093	37807436	+	2344	protein_coding	H1 histone family member 0 [Source:HGNC Symbol;Acc:HGNC:4714]	-	2419	2151	2282	1222	1236	1463	17.7966131630818	16.2599561607228	16.7222700510177	9.49578955552278	10.005979619196	11.0565090519879
ENSG00000112144	717.065654794665	729.574080572824	734.940996904114	1249.83550637652	1192.51950653252	1458.72952287516	727.193577423868	1300.36151192807	-0.838758156711862	4.63165504698203e-14	1.40261336118766e-12	ICK	6	53001279	53061802	-	6259	protein_coding	intestinal cell kinase [Source:HGNC Symbol;Acc:HGNC:21219]	-	747	737	766	1232	1131	1468	2.05813922499332	2.08640734814084	2.10213700794485	3.58528132513797	3.42891250879436	4.15482188992407
ENSG00000156504	866.814305595158	869.1533822835	903.804724652318	1397.94912969711	1534.14313174608	1401.09579513213	879.924137510325	1444.39601885844	-0.714820098713068	4.79066500626122e-14	1.44844914654163e-12	FAM122B	X	134769566	134797232	-	4404	protein_coding	family with sequence similarity 122B [Source:HGNC Symbol;Acc:HGNC:30490]	-	903	878	942	1378	1455	1410	3.53589646157672	3.53251303360208	3.67401387767251	5.69927207404152	6.26923332621646	5.67156755481439
ENSG00000165689	2553.40648159814	2635.17802236751	2575.17184816011	3933.12683297221	3905.47502404638	3698.4954251644	2587.91878404192	3845.699094061	-0.571434563404649	4.83688934086365e-14	1.46009257662722e-12	ENTR1	9	136401922	136410609	-	3133	protein_coding	endosome associated trafficking regulator 1 [Source:HGNC Symbol;Acc:HGNC:10667]	-	2660	2662	2684	3877	3704	3722	14.6413236598101	15.0551200712077	14.7149678149634	22.5399469127935	22.4341352432331	21.0449200864375
ENSG00000133805	409.888935203912	406.858815624736	477.807593287531	205.938805027949	201.389235851204	184.825402762111	431.518448038726	197.384481213755	1.12884147812326	5.28680287317496e-14	1.59336493599654e-12	AMPD3	11	10308313	10507579	+	6793	protein_coding	adenosine monophosphate deaminase 3 [Source:HGNC Symbol;Acc:HGNC:470]	-	427	411	498	203	191	186	1.08399020996741	1.07205427894138	1.25922961228671	0.544317009661616	0.533544322876697	0.485045675212268
ENSG00000065809	1130.79429899346	1107.72509655494	1075.54681139623	1840.26104591478	1721.82524683254	1704.16970826355	1104.68873564821	1755.41866700362	-0.668189899256457	5.33574567463864e-14	1.60555895681853e-12	FAM107B	10	14518557	14774897	-	7019	protein_coding	family with sequence similarity 107 member B [Source:HGNC Symbol;Acc:HGNC:23726]	-	1178	1119	1121	1814	1633	1715	2.89420405391842	2.82482411076567	2.74326378423554	4.70738287434408	4.41478636803858	4.3283282480537
ENSG00000165046	760.262380987115	859.254141027423	771.400210849749	374.341965789721	440.736652281692	438.215067839199	796.972244288096	417.764561970204	0.931817375467702	5.54113834243777e-14	1.66471627630666e-12	LETM2	8	38386207	38409527	+	6114	protein_coding	leucine zipper and EF-hand containing transmembrane protein 2 [Source:HGNC Symbol;Acc:HGNC:14648]	-	792	868	804	369	418	441	2.23387489114952	2.51553786022775	2.25874817294561	1.09930553458587	1.29732742179222	1.27774580007384
ENSG00000160211	5008.90038382672	5627.71865407938	5004.50684053768	8245.66801609444	7677.04202216028	8442.34742939192	5213.70862614793	8121.68582254888	-0.639545646947943	5.95306208294119e-14	1.78563559498935e-12	G6PD	X	154531390	154547572	-	3995	protein_coding	glucose-6-phosphate dehydrogenase [Source:HGNC Symbol;Acc:HGNC:4057]	-	5218	5685	5216	8128	7281	8496	22.5240452203067	25.2144937347386	22.426319184458	37.0582062432963	34.5838228513122	37.672897773436
ENSG00000254635	1253.66498682976	1014.67222874782	1087.06024737906	532.600357830903	470.259681621135	629.996265328917	1118.46582098555	544.285434926985	1.03863808026736	6.03042830083421e-14	1.8059796906628e-12	WAC-AS1	10	28522652	28532743	-	2943	antisense	WAC antisense RNA 1 (head to head) [Source:HGNC Symbol;Acc:HGNC:27347]	-	1306	1025	1133	525	446	634	7.65265287788759	6.17120780206735	6.61266996279149	3.24927541093831	2.87569847529665	3.8161927560359
ENSG00000144485	294.697665357379	324.695113199303	250.417232626598	663.467874326497	757.054823775729	559.444633091767	289.936670394427	659.989110397998	-1.18664063204633	6.6851190968966e-14	1.99888229300098e-12	HES6	2	238238267	238240662	-	2037	protein_coding	hes family bHLH transcription factor 6 [Source:HGNC Symbol;Acc:HGNC:18254]	bHLH	307	328	261	654	718	563	2.59900099605398	2.85311568958024	2.20083091658219	5.84795742337425	6.68855289255168	4.89608188823073
ENSG00000170266	2318.22430566147	2491.63902415441	2520.48302724166	4206.02111155605	4288.22001155417	3598.13324409465	2443.44878568584	4030.79145573495	-0.72207507780123	7.16365373461392e-14	2.13858792168829e-12	GLB1	3	32996608	33097230	-	4364	protein_coding	galactosidase beta 1 [Source:HGNC Symbol;Acc:HGNC:4298]	-	2415	2517	2627	4146	4067	3621	9.54314434128144	10.2196269033234	10.3398093421829	17.3046188719772	17.6843125122022	14.6985701670646
ENSG00000154822	227.502757946902	237.581790145831	250.417232626598	69.9989041720616	99.1130270681317	80.4884818480162	238.50059357311	83.2001376960698	1.52075508408044	7.24725438372771e-14	2.16013832631204e-12	PLCL2	3	16802651	17090594	+	5146	protein_coding	phospholipase C like 2 [Source:HGNC Symbol;Acc:HGNC:9064]	-	237	240	261	69	94	81	0.794214229111877	0.826376630630698	0.871180057729873	0.24422875275221	0.346622557466819	0.278834523326471
ENSG00000213762	650.830674632909	630.581668012061	663.941475009983	1060.12833130151	1060.72026841001	1110.93978649484	648.451272551651	1077.26279540212	-0.732298879049903	7.84217564538547e-14	2.33378708239325e-12	ZNF134	19	57614233	57624723	+	5138	protein_coding	zinc finger protein 134 [Source:HGNC Symbol;Acc:HGNC:12918]	zf-C2H2	678	637	692	1045	1006	1118	2.27559354622593	2.19675639675027	2.3133918137847	3.70458593243213	3.71537480186966	3.85459728041489
ENSG00000183665	873.533796336205	869.1533822835	776.197475842596	1432.44134334712	1428.70374124807	1344.4557523502	839.6282181541	1401.86694564846	-0.739531673135247	8.15439503838897e-14	2.42289222749746e-12	TRMT12	8	124450820	124462150	+	2331	protein_coding	tRNA methyltransferase 12 homolog [Source:HGNC Symbol;Acc:HGNC:26091]	-	910	878	809	1412	1355	1353	6.73221873761437	6.67404006863301	5.9613339034536	11.0334137881234	11.030514560372	10.2822185379689
ENSG00000158023	821.697724905266	929.538753945565	780.035287836873	1588.67078164418	1729.2060041674	1383.20946583257	843.757255562568	1567.02875054805	-0.893097855986353	8.50169779327443e-14	2.52212592685431e-12	WDR66	12	121917862	122003927	+	16115	protein_coding	WD repeat domain 66 [Source:HGNC Symbol;Acc:HGNC:28506]	-	856	939	813	1566	1640	1392	0.916014934351416	1.03245670664257	0.86655760028539	1.77002308513003	1.93113345989779	1.53017193566068
ENSG00000145919	2691.63600541398	2484.70955527515	2499.37506127313	4398.77171724723	4810.14499451933	3827.67447010566	2558.57354065409	4345.53039395741	-0.764071977157659	8.81500491439073e-14	2.61097962464277e-12	BOD1	5	173607514	173616660	-	2018	protein_coding	biorientation of chromosomes in cell division 1 [Source:HGNC Symbol;Acc:HGNC:25114]	-	2804	2510	2605	4336	4562	3852	23.9616073275526	22.0388600398005	22.1729647032797	39.1368253613868	42.8975875812582	33.813990288089
ENSG00000129158	362.852500016578	387.060333112584	405.848618394831	743.611547219147	776.033914065372	664.775238966949	385.253817174664	728.140233417156	-0.918137323892687	9.04012870087238e-14	2.67347681127205e-12	SERGEF	11	17788048	18013162	-	3502	protein_coding	secretion regulating guanine nucleotide exchange factor [Source:HGNC Symbol;Acc:HGNC:17499]	-	378	391	423	733	736	669	1.8613787755974	1.97832292168665	2.07472922982594	3.81246017389189	3.98804842525562	3.38408515683608
ENSG00000150093	49322.9818937878	47335.2019141801	49513.5314441693	35142.4933249911	35185.1246091867	34010.8551631117	48723.9050840457	34779.4910324299	0.486399834929986	9.66474510393586e-14	2.85373838661769e-12	ITGB1	10	32900319	33005792	-	6011	protein_coding	integrin subunit beta 1 [Source:HGNC Symbol;Acc:HGNC:6153]	-	51382	47817	51606	34641	33370	34227	147.408788295358	140.952299278395	147.465582277117	104.969027896112	105.343617810199	100.868000963337
ENSG00000213514	167.987268526193	140.569225836284	135.282872798277	17.2461068250007	37.9581805792845	35.7726585991183	147.946455720251	30.3256486678012	2.28774714175969	9.78237790303438e-14	2.88397299954411e-12	AL731556.1	10	77730766	77734769	+	3711	processed_pseudogene	novel zinc finger pseudogene (KIAA1629)	-	175	142	141	17	36	36	0.813216522468497	0.678006655948567	0.652627482515982	0.0834402217780624	0.184081564601137	0.171847355554121
ENSG00000166582	2003.36816808095	2177.83307633679	1915.0681851444	3828.63571515015	4293.49198107907	3164.88660106088	2032.08980985404	3762.3380990967	-0.888602822011311	1.01555380488449e-13	2.98932921695938e-12	CENPV	17	16342534	16353656	-	2880	protein_coding	centromere protein V [Source:HGNC Symbol;Acc:HGNC:29920]	-	2087	2200	1996	3774	4072	3185	12.4965191995155	13.5352649170953	11.9043379946886	23.8685969410009	26.8295897603027	19.5906233953451
ENSG00000171574	961.847103218547	851.334748022562	1012.22291349065	1604.90241159712	1676.4863089184	1532.26220999557	941.801588243921	1604.55031017036	-0.768376677927029	1.04088368015164e-13	3.05913127550156e-12	ZNF584	19	58401504	58418327	+	3696	protein_coding	zinc finger protein 584 [Source:HGNC Symbol;Acc:HGNC:27318]	zf-C2H2	1002	860	1055	1582	1590	1542	4.67514256015825	4.12290241866657	4.90295262644633	7.79636205906373	8.16326532522669	7.39066841948796
ENSG00000112984	9760.54026499619	9289.44799470201	9646.34044761614	13864.8554104285	13236.8610831205	13703.9092983456	9565.44290243811	13601.8752639648	-0.507901922332836	1.06127510016331e-13	3.11422539857225e-12	KIF20A	5	138178719	138187715	+	3958	protein_coding	kinesin family member 20A [Source:HGNC Symbol;Acc:HGNC:9787]	-	10168	9384	10054	13667	12554	13791	44.3015424287965	42.0096222642547	43.6315147844914	62.8948212625558	60.1873309962377	61.7236039058613
ENSG00000107672	905.211395544002	970.125643095478	980.560964537865	1655.62625520007	1738.69554931223	1468.66637248602	951.966001059115	1620.99605899944	-0.767742392778014	1.07865586852465e-13	3.16032811510311e-12	NSMCE4A	10	121957088	121975217	-	3546	protein_coding	NSE4 homolog A, SMC5-SMC6 complex component [Source:HGNC Symbol;Acc:HGNC:25935]	-	943	980	1022	1632	1649	1478	4.58597899207542	4.89693017766622	4.95050341518439	8.38298918493102	8.82430834117642	7.38358042622253
ENSG00000136999	184.306031754452	149.478542966752	172.701539742481	383.47225763825	443.899833996632	357.726585991183	168.828704821228	395.032892542022	-1.22548496150263	1.09048897220408e-13	3.19005947092839e-12	NOV	8	119416306	119424353	+	2673	protein_coding	nephroblastoma overexpressed [Source:HGNC Symbol;Acc:HGNC:7885]	-	192	151	180	378	421	360	1.23868640020752	1.00095500580662	1.15667339475932	2.57578923485291	2.98869699988422	2.3858044760993
ENSG00000187049	200.624794982711	222.732928261717	245.619967633751	496.079190436784	548.284830589665	435.234012955939	222.99256362606	493.199344660796	-1.14474495916414	1.13808315132944e-13	3.32415120450808e-12	TMEM216	11	61391687	61398863	+	2364	protein_coding	transmembrane protein 216 [Source:HGNC Symbol;Acc:HGNC:25018]	-	209	225	256	489	520	438	1.52460701380238	1.68644279077791	1.86007173329824	3.76772216124197	4.17402092548066	3.28214637349676
ENSG00000012660	8420.48182578153	8946.93424724177	8508.4291913129	15060.9236425859	16389.4988590111	12608.8684712281	8625.28175477873	14686.430324275	-0.767816230854216	1.15275958691232e-13	3.36183061656233e-12	ELOVL5	6	53267398	53349179	-	3813	protein_coding	ELOVL fatty acid elongase 5 [Source:HGNC Symbol;Acc:HGNC:21308]	-	8772	9038	8868	14846	15544	12689	39.6726231741524	41.9993045375434	39.9480954684439	70.918596738264	77.3561296939857	58.9510980866478
ENSG00000165152	1940.01296966535	2065.97165014313	1999.5000490185	3356.90396964278	3458.41200833481	2926.4022104001	2001.82822294233	3247.23939612589	-0.697821840526181	1.17143161225333e-13	3.41102863463365e-12	TMEM246	9	101473171	101533537	-	5568	protein_coding	transmembrane protein 246 [Source:HGNC Symbol;Acc:HGNC:28180]	-	2021	2087	2084	3309	3280	2945	6.25930604122915	6.64140232334903	6.42888545563482	10.8246789208064	11.1782384002345	9.36952079780618
ENSG00000115486	1735.54846568776	1939.26136206535	1858.46045822881	3079.95178357071	3487.93503767425	2833.98950901904	1844.42342866064	3133.95877675467	-0.764736117176316	1.17922987035609e-13	3.4284614064869e-12	GGCX	2	85544723	85561547	-	9098	protein_coding	gamma-glutamyl carboxylase [Source:HGNC Symbol;Acc:HGNC:4247]	-	1808	1959	1937	3036	3308	2852	3.42698018333958	3.81526818287027	3.65696571003351	6.07817664466548	6.89951111985779	5.55309234626581
ENSG00000134371	3373.18435200596	3467.70421200353	3512.55742776235	5097.74628209579	5000.99029132073	4887.93632358508	3451.14866392395	4995.55763233387	-0.533561309378951	1.21025852362276e-13	3.51327654549201e-12	CDC73	1	193121800	193254815	+	10695	protein_coding	cell division cycle 73 [Source:HGNC Symbol;Acc:HGNC:16783]	-	3514	3503	3661	5025	4743	4919	5.66604563055655	5.80357920239722	5.87971316301788	8.55800941433549	8.41532874347241	8.14755574737245
ENSG00000272142	27.837890212912	35.6372685218747	30.7024959542189	126.809609007358	149.723934507178	117.254825408221	31.3925515630019	131.262789640919	-2.06423698928045	1.21644868935841e-13	3.52583833744052e-12	LYRM4-AS1	6	5029972	5043449	+	1489	lincRNA	LYRM4 antisense RNA 1 [Source:NCBI gene;Acc:100129461]	-	29	36	32	125	142	118	0.335863183081789	0.428394977289346	0.369141166682089	1.52908911931809	1.8096408746613	1.40384324495259
ENSG00000168824	260.140284403419	305.886554812758	302.227694549342	111.592455926475	125.472874692635	92.4127013810556	289.41817792184	109.826010666722	1.39918409264947	1.26780745889335e-13	3.66756722245816e-12	NSG1	4	4348140	4419058	+	4355	protein_coding	neuronal vesicle trafficking associated 1 [Source:HGNC Symbol;Acc:HGNC:18790]	-	271	309	315	110	119	93	1.07310008926704	1.2572072805575	1.24239471236175	0.460067980441992	0.518510496631863	0.378291075972094
ENSG00000158186	447.326097904035	453.385249528295	445.186191336174	224.199388725009	212.987568805985	233.515965855356	448.632512922834	223.567641128783	1.00437616293508	1.26922202710947e-13	3.66756722245816e-12	MRAS	3	138347648	138405534	+	6365	protein_coding	muscle RAS oncogene homolog [Source:HGNC Symbol;Acc:HGNC:7227]	-	466	458	464	221	202	235	1.26254424952024	1.2749807781365	1.25215119548306	0.632428376942508	0.602215198653371	0.654034655967598
ENSG00000147687	1087.59757280101	1074.06767628428	1130.23563231468	1911.2744269589	2047.6329634714	1670.38441958661	1097.30029379999	1876.43060333897	-0.773800004584738	1.30810446828762e-13	3.77416055964631e-12	TATDN1	8	124488485	124539458	-	4778	protein_coding	TatD DNase domain containing 1 [Source:HGNC Symbol;Acc:HGNC:24220]	-	1133	1085	1178	1884	1942	1681	4.08924248204235	4.02364966446015	4.23483354887888	7.18211303186967	7.71261816117866	6.23236492948884
ENSG00000109193	858.174960356667	752.342335461799	810.737783791092	448.398777450018	417.539986372129	465.044561788538	807.08502653652	443.661108536895	0.86304333437118	1.37451698946729e-13	3.95973866965714e-12	SULT1E1	4	69841212	69860152	-	2091	protein_coding	sulfotransferase family 1E member 1 [Source:HGNC Symbol;Acc:HGNC:11377]	-	894	760	845	442	396	468	7.37297201421945	6.44015213480678	6.94128499559478	3.85022153920523	3.5936841456638	3.96481682161523
ENSG00000083290	1812.34264558545	1880.8558386545	1899.71693716729	1205.19852400593	996.402240206217	1131.80717067766	1864.30514046908	1111.1359782966	0.746334983792986	1.37666614090454e-13	3.95990274299394e-12	ULK2	17	19770829	19867936	-	9843	protein_coding	unc-51 like autophagy activating kinase 2 [Source:HGNC Symbol;Acc:HGNC:13480]	-	1888	1900	1980	1188	945	1139	3.30775705437922	3.42028805086889	3.45521363670714	2.19839859718669	1.82180996786183	2.04987578885578
ENSG00000198055	2984.41381627391	3133.10985754815	2998.29062052919	4476.88643639576	4589.77666837848	4326.50432057114	3038.60476478375	4464.3891417818	-0.555042661012275	1.40482417649292e-13	4.03476588596078e-12	GRK6	5	177403204	177442901	+	4355	protein_coding	G protein-coupled receptor kinase 6 [Source:HGNC Symbol;Acc:HGNC:4545]	-	3109	3165	3125	4413	4353	4354	12.310952684617	12.8772202037686	12.3253443686682	18.4570908880955	18.9670268221723	17.7105305890591
ENSG00000179630	473.244133619505	448.435628900257	448.064550331882	196.80851317942	214.041962710965	242.459130505135	456.581437617214	217.769868798507	1.06769410117029	1.41756748378293e-13	4.06519693417567e-12	LACC1	13	43879284	43893932	+	4550	protein_coding	laccase domain containing 1 [Source:HGNC Symbol;Acc:HGNC:26789]	-	493	453	467	194	203	244	1.86850653919765	1.76410070144248	1.7629609140629	0.776618650621429	0.8466099957611	0.949969663593208
ENSG00000145349	1293.02200402733	1264.13310840094	1268.39686410867	2091.85131018538	2058.1769025212	1881.04563133697	1275.18399217898	2010.35794801452	-0.656631795548648	1.42128738445486e-13	4.06744374325097e-12	CAMK2D	4	113451032	113761927	-	7363	protein_coding	calcium/calmodulin dependent protein kinase II delta [Source:HGNC Symbol;Acc:HGNC:1462]	-	1347	1277	1322	2062	1952	1893	3.1548004544298	3.07307149392518	3.08399634441079	5.10095324910657	5.03064606640698	4.55435752531924
ENSG00000161179	3884.82557557431	4574.43938443286	3925.12221714717	7111.48287313263	7485.1423314539	6288.03843375613	4128.12905905145	6961.55454611422	-0.75392545763597	1.4226489977451e-13	4.06744374325097e-12	YDJC	22	21628089	21630064	-	1754	protein_coding	YdjC chitooligosaccharide deacetylase homolog [Source:HGNC Symbol;Acc:HGNC:27158]	-	4047	4621	4091	7010	7099	6328	39.7889716426837	46.6813005192973	40.0624117677947	72.79573102686	76.8009050041331	63.9099074294846
ENSG00000166401	2494.85091942615	2647.0571118748	2584.7663781458	1704.32114505889	1746.07630664709	1644.54861059836	2575.55813648225	1698.31535410144	0.600850696644541	1.48446400076532e-13	4.23777528544272e-12	SERPINB8	18	63969925	64019779	+	5868	protein_coding	serpin family B member 8 [Source:HGNC Symbol;Acc:HGNC:8952]	-	2599	2674	2694	1680	1656	1655	7.63792296443146	8.07435546866989	7.8857805322771	5.21478802148136	5.35511717225659	4.9961929241627
ENSG00000100577	753.542890246067	861.233989278639	852.953715728143	386.515688254427	474.477257241056	358.72027095227	822.576865084283	406.571072149251	1.0173314465785	1.50242283410457e-13	4.28258388269537e-12	GSTZ1	14	77320884	77331597	+	8477	protein_coding	glutathione S-transferase zeta 1 [Source:HGNC Symbol;Acc:HGNC:4643]	-	785	870	889	381	450	361	1.59693254971015	1.81850138751241	1.80134449946024	0.818653787133395	1.00732376759882	0.754390699875954
ENSG00000132793	1098.15677253694	1135.44297207195	1147.50578628893	535.64378844708	541.958467159784	695.579472760634	1127.03517696594	591.060576122499	0.930667146439133	1.52189570800947e-13	4.33156692714213e-12	LPIN3	20	41340920	41360582	+	4568	protein_coding	lipin 3 [Source:HGNC Symbol;Acc:HGNC:14451]	-	1144	1147	1196	528	514	700	4.31875958596873	4.44911764811892	4.49720085266253	2.10535487372141	2.13518630037882	2.71458379258452
ENSG00000105341	3013.21163373555	3246.95113199303	2978.14210755923	5030.7908085399	5276.18710052054	4477.54443465631	3079.4349577626	4928.17411457225	-0.678353146515378	1.56970589126429e-13	4.46093444503891e-12	DMAC2	19	41431318	41440717	-	4381	protein_coding	distal membrane arm assembly complex 2 [Source:HGNC Symbol;Acc:HGNC:25496]	-	3139	3280	3104	4959	5004	4506	12.3559790135457	13.2659133980254	12.1698621610121	20.6176108316419	21.6741861188404	18.2200364407848
ENSG00000124198	7805.1684593513	7101.71567710914	7510.59807280079	5083.54360588697	4959.8689290265	5198.95971640519	7472.49406975374	5080.79075043956	0.556527559285886	1.61306278102154e-13	4.57211439652938e-12	ARFGEF2	20	48921890	49036693	+	8945	protein_coding	ADP ribosylation factor guanine nucleotide exchange factor 2 [Source:HGNC Symbol;Acc:HGNC:15853]	-	8131	7174	7828	5011	4704	5232	15.6755474007788	14.2107694844197	15.0316851998338	10.2037906709969	9.97897003927889	10.3614061448536
ENSG00000197714	97.9125793695527	93.0528678071173	125.688342812583	274.923232327952	261.489688435071	315.991817625545	105.551263329751	284.134912796189	-1.42846270108599	1.61365901457263e-13	4.57211439652938e-12	ZNF460	19	57280051	57293569	+	3505	protein_coding	zinc finger protein 460 [Source:HGNC Symbol;Acc:HGNC:21628]	zf-C2H2	102	94	131	271	248	318	0.501846903636145	0.47519996347504	0.641978484592026	1.40831158308271	1.34264874137134	1.60720177995488
ENSG00000117394	6565.90238125236	7427.40071443405	6817.87300783373	11227.2155430754	12096.006877932	10163.4097819939	6937.05870117338	11162.2107343338	-0.686214343866943	1.62159377269955e-13	4.58772874975851e-12	SLC2A1	1	42925375	42959176	-	4724	protein_coding	solute carrier family 2 member 1 [Source:HGNC Symbol;Acc:HGNC:11005]	-	6840	7503	7106	11067	11472	10228	24.9692393392806	28.1424319623337	25.8376204436754	42.6714601238297	46.0816477589957	38.35413013293
ENSG00000141040	57.5956349232663	102.952109063194	86.3507698712406	9.13029184852977	6.32636342988075	8.94316464977958	82.2995046192335	8.1332733093967	3.33536226146444	1.62796196964665e-13	4.59887107455255e-12	ZNF287	17	16551387	16569206	-	3566	protein_coding	zinc finger protein 287 [Source:HGNC Symbol;Acc:HGNC:13502]	zf-C2H2	60	104	90	9	6	9	0.290154299964483	0.516759617086675	0.433509251849646	0.0459704392327126	0.0319277755765012	0.0447087448444575
ENSG00000188859	91.1930886285049	84.1435506766486	85.3913168726712	255.648171758834	216.150750520925	226.560171127749	86.9093187259416	232.786364469169	-1.4214522153966	1.64445890610928e-13	4.63855047927428e-12	FAM78B	1	166057426	166166969	-	5343	protein_coding	family with sequence similarity 78 member B [Source:HGNC Symbol;Acc:HGNC:13495]	-	95	85	89	252	205	228	0.306617918145137	0.281883930691383	0.286115925918709	0.85907849831703	0.728060446056824	0.755928953319951
ENSG00000135476	2419.01666677718	2365.91866020224	2520.48302724166	3892.54775808986	3530.11079387346	4127.76732835382	2435.13945140703	3850.14196010571	-0.660983059075856	1.66023757192243e-13	4.6704636478715e-12	ESPL1	12	53268299	53293643	+	8890	protein_coding	extra spindle pole bodies like 1, separase [Source:HGNC Symbol;Acc:HGNC:16856]	-	2520	2390	2627	3837	3348	4154	4.88830031656699	4.7635717086282	5.07569493467787	7.86153805334189	7.1463196647737	8.27743994019627
ENSG00000105258	793.859834692354	913.699967935843	866.386057708114	1685.04608448977	1679.64949063334	1358.36734180541	857.981953445437	1574.35430564284	-0.875675620051018	1.66070800180563e-13	4.6704636478715e-12	POLR2I	19	36113710	36115346	-	1269	protein_coding	RNA polymerase II subunit I [Source:HGNC Symbol;Acc:HGNC:9196]	-	827	923	903	1661	1593	1367	11.238361219436	12.8877364471736	12.222592372494	23.8410562867262	23.8206113994411	19.0826286739921
ENSG00000155090	2977.69432553287	3278.62870401247	3073.12795441759	2075.61968023243	2036.03463051662	2052.95312960496	3109.81699465431	2054.86914678467	0.597712075939309	1.71722052530898e-13	4.82223039800045e-12	KLF10	8	102648779	102655902	-	4003	protein_coding	Kruppel like factor 10 [Source:HGNC Symbol;Acc:HGNC:11810]	zf-C2H2	3102	3312	3203	2046	1931	2066	13.363348758659	14.6602476015271	13.7438544888083	9.30973935042284	9.15367384960887	9.14273293869274
ENSG00000106853	1042.48099211112	1121.58403431345	1142.70852129608	1783.45034107948	1758.72903350685	1692.24548873051	1102.25784924022	1744.80828777228	-0.662597994503134	1.80666621321433e-13	5.06589206185298e-12	PTGR1	9	111549722	111599893	-	3760	protein_coding	prostaglandin reductase 1 [Source:HGNC Symbol;Acc:HGNC:18429]	-	1086	1133	1191	1758	1668	1703	4.98082266741691	5.33923003325418	5.44077938707489	8.51625208989876	8.41796182505672	8.0233938282629
ENSG00000104447	1309.34076725559	1184.93917835233	1305.81553105287	2324.16651388686	1990.69569260247	2654.13253106236	1266.69849222026	2322.99824585056	-0.875022521373828	1.83779273485478e-13	5.14554779476279e-12	TRPS1	8	115408496	115809673	-	11072	protein_coding	transcriptional repressor GATA binding 1 [Source:HGNC Symbol;Acc:HGNC:12340]	zf-GATA	1364	1197	1361	2291	1888	2671	2.12445429722189	1.91559917172711	2.11139382952235	3.76891631765944	3.23574779125356	4.27345483072476
ENSG00000033170	1124.07480825241	1189.88879898037	1287.58592408005	1952.86797871331	1866.27721181482	1973.45833271803	1200.51651043761	1930.86784108205	-0.685648426554338	1.84232904641834e-13	5.15062952164843e-12	FUT8	14	65410592	65744121	+	6700	protein_coding	fucosyltransferase 8 [Source:HGNC Symbol;Acc:HGNC:4019]	-	1171	1202	1342	1925	1770	1986	3.01398573042659	3.1788221627818	3.44044732569256	5.23327327752765	5.01299433928536	5.25092419325135
ENSG00000180155	86.3934523848994	80.1838541742181	105.539829842627	5.07238436029432	3.16318171494037	15.8989593773859	90.705712133915	8.0448418175402	3.48323783333767	1.87194249834016e-13	5.22570142567614e-12	LYNX1	8	142771197	142777810	-	5022	protein_coding	Ly6/neurotoxin 1 [Source:HGNC Symbol;Acc:HGNC:29604]	-	90	81	110	5	3	16	0.30904726214855	0.285788584759783	0.376229787005049	0.018134716835242	0.0113355682701915	0.0564383854561124
ENSG00000165283	7680.37791701756	8309.42311035045	7514.43588479507	14082.9679379211	15378.3351041351	11596.3034958809	7834.74563738769	13685.868845979	-0.804708719045636	2.08900600289272e-13	5.82306577566283e-12	STOML2	9	35099776	35103195	-	1806	protein_coding	stomatin like 2 [Source:HGNC Symbol;Acc:HGNC:14559]	-	8001	8394	7832	13882	14585	11670	76.398639346811	82.3545855976547	74.4889980687498	140.007653443466	153.245396805938	114.468084940689
ENSG00000197903	1593.47923287703	1777.9037295913	1610.92158459792	1039.83879386034	1049.12193545522	992.691276125533	1660.76818235542	1027.21733514703	0.693119600560549	2.14330785865223e-13	5.96564527069275e-12	HIST1H2BK	6	27146418	27146798	-	381	protein_coding	histone cluster 1 H2B family member k [Source:HGNC Symbol;Acc:HGNC:13954]	-	1660	1796	1679	1025	995	999	75.1349863472334	83.5252768770902	75.6942552560195	49.0022895775589	49.5560697582127	46.4485134824206
ENSG00000253716	108.471779105485	127.700212203384	119.931624821167	276.95218607207	278.359990914753	341.827626613797	118.701205376679	299.046601200207	-1.33381609694797	2.17962637868981e-13	6.05782503222644e-12	MINCR	8	143280161	143281690	-	1405	antisense	MYC-induced long non-coding RNA [Source:HGNC Symbol;Acc:HGNC:51653]	-	113	129	125	273	264	344	1.38695132153129	1.62685914655427	1.52816725197295	3.5391894077463	3.56554854025291	4.33723971021553
ENSG00000196510	1489.80709001515	1621.4957177453	1612.84049059506	2739.08755455893	2594.86340015609	2344.10282320334	1574.71443278517	2559.35125930612	-0.700661144125716	2.19623427874682e-13	6.09503316625236e-12	ANAPC7	12	110372900	110403730	-	6009	protein_coding	anaphase promoting complex subunit 7 [Source:HGNC Symbol;Acc:HGNC:17380]	-	1552	1638	1681	2700	2461	2359	4.45398358756597	4.8300125667939	4.80510308743015	8.18425293578898	7.77155921129366	6.95435800240522
ENSG00000225630	5967.86770529911	6661.19944121375	6178.87731078655	3239.22465248395	3331.88473973719	4164.53367191402	6269.3148190998	3578.54768804506	0.808823289171677	2.28079523737727e-13	6.32044091622835e-12	MTND2P28	1	629640	630683	+	1044	unprocessed_pseudogene	MT-ND2 pseudogene 28 [Source:HGNC Symbol;Acc:HGNC:42129]	-	6217	6729	6440	3193	3160	4191	102.692675331213	114.205388874149	105.955271488902	55.7077865121545	57.4361517800667	71.112913029733
ENSG00000106004	1036.72142861879	990.914049733238	946.980109587938	1686.06056136183	1551.01343422576	1560.08538890599	991.538529313323	1599.05312816453	-0.689510637887194	2.36004034554443e-13	6.53048006142098e-12	HOXA5	7	27141052	27143668	-	1707	protein_coding	homeobox A5 [Source:HGNC Symbol;Acc:HGNC:5106]	Homeobox	1080	1001	987	1662	1471	1570	10.9106175782778	10.3905161964626	9.93163685607362	17.7343379832718	16.3522644576485	16.2928642232036
ENSG00000138642	856.255105859225	986.954353230808	900.92636565661	527.527973470609	517.707407345241	522.678289531562	914.711941582214	522.637890115804	0.80731789362809	2.3881682924991e-13	6.59866587914313e-12	HERC6	4	88378739	88443111	+	5793	protein_coding	HECT and RLD domain containing E3 ubiquitin protein ligase family member 6 [Source:HGNC Symbol;Acc:HGNC:26072]	-	892	997	939	520	491	526	2.65534175854947	3.04949690632509	2.78419252848839	1.63499827143878	1.60833574496661	1.60847206484198
ENSG00000138496	1269.0238228093	1225.52606750225	1252.08616313299	697.960087976498	793.958610450034	768.118474919957	1248.87868448151	753.34572444883	0.729429412005123	2.40817041660629e-13	6.64423345118181e-12	PARP9	3	122527924	122564577	-	8938	protein_coding	poly(ADP-ribose) polymerase family member 9 [Source:HGNC Symbol;Acc:HGNC:24118]	-	1322	1238	1305	688	753	773	2.55064609703171	2.45423904808927	2.50788351816845	1.40205667906132	1.59864994261337	1.53204122126693
ENSG00000174791	5407.27019204598	5701.96296349995	5292.34274010848	3672.40627685309	3573.34094397764	3843.57342948305	5467.19196521814	3696.44021677126	0.564571630224903	2.44243548380332e-13	6.72896308616383e-12	RIN1	11	66330242	66336840	-	5469	protein_coding	Ras and Rab interactor 1 [Source:HGNC Symbol;Acc:HGNC:18749]	-	5633	5760	5516	3620	3389	3868	17.7619616208995	18.6616967250711	17.324213771359	12.0564133686831	11.758783545894	12.5288107465943
ENSG00000189046	1441.8107275791	1638.32442788063	1388.32848892983	2861.83925607805	3128.38671607603	2346.09019312551	1489.48788146319	2778.7720550932	-0.899586759148193	2.45370074161291e-13	6.75017353728308e-12	ALKBH2	12	109088188	109093631	-	2290	protein_coding	alkB homolog 2, alpha-ketoglutarate dependent dioxygenase [Source:HGNC Symbol;Acc:HGNC:32487]	-	1502	1655	1447	2821	2967	2361	11.3108059023098	12.8055749703936	10.8535109488728	22.4380487124294	24.5856001705326	18.2638281366476
ENSG00000197713	2645.55949747536	2572.81280245423	2668.23878902133	4368.33741108547	5040.00286580499	3932.01139101975	2628.87036298364	4446.7838893034	-0.758195122230329	2.50674295095577e-13	6.88608473624672e-12	RPE	2	210002565	210022259	+	3522	protein_coding	ribulose-5-phosphate-3-epimerase [Source:HGNC Symbol;Acc:HGNC:10293]	-	2756	2599	2781	4306	4780	3957	13.4942565020052	13.0753551876837	13.562783746667	22.2690739044858	25.7535614250302	19.902517097116
ENSG00000158402	1133.67408073962	1154.2515304585	1038.12814445203	1979.24437738684	2043.41538785148	1693.2391736916	1108.68458521672	1905.29964630997	-0.781070812765925	2.5327099615577e-13	6.94733354237719e-12	CDC25C	5	138285265	138338355	-	3338	protein_coding	cell division cycle 25C [Source:HGNC Symbol;Acc:HGNC:1727]	-	1181	1166	1082	1951	1938	1704	6.10130400423518	6.18940334615166	5.56772951017807	10.6460479954336	11.0170720817778	9.04304235844923
ENSG00000116741	899.451832051675	737.493473577685	980.560964537865	455.50011555443	422.81195589703	444.177177605719	872.502090055742	440.829749685726	0.985002158005209	2.63217424674157e-13	7.20971953228331e-12	RGS2	1	192809039	192812283	+	2096	protein_coding	regulator of G protein signaling 2 [Source:HGNC Symbol;Acc:HGNC:9998]	-	937	745	1022	449	401	447	7.70916626075004	6.29798412693434	8.37523144572702	3.90186775076496	3.63037798425788	3.77787471901797
ENSG00000188549	1089.51742729845	1002.79313924053	1100.49258935903	371.298535173544	274.142415294832	541.558303792208	1064.26771863267	395.666418086861	1.4266800128821	2.78242252356586e-13	7.6102472692964e-12	CCDC9B	15	40331452	40340967	-	7510	protein_coding	coiled-coil domain containing 9B [Source:HGNC Symbol;Acc:HGNC:33488]	-	1135	1013	1147	366	260	545	2.60624370887538	2.39004498727336	2.62337684410996	0.887684488640484	0.65694976483597	1.2855467427557
ENSG00000107796	347.49366403704	373.201395354077	377.06502843775	176.518975738242	173.974994321721	161.970648657119	365.920029276289	170.821539572361	1.09927108421624	2.80224512708893e-13	7.65340454840003e-12	ACTA2	10	88935074	88991339	-	2976	protein_coding	actin, alpha 2, smooth muscle, aorta [Source:HGNC Symbol;Acc:HGNC:130]	-	362	377	393	174	165	163	2.09765829183329	2.24463117613413	2.26828083517646	1.06496124614958	1.05208243007715	0.97025521247012
ENSG00000188766	145.908941805608	116.8110468217	120.891077819737	36.5211673941191	22.1422720045826	25.8358089882521	127.870355482348	28.1664161289846	2.1813781108597	2.96464784933916e-13	8.08528672110119e-12	SPRED3	19	38388421	38399587	+	5864	protein_coding	sprouty related EVH1 domain containing 3 [Source:HGNC Symbol;Acc:HGNC:31041]	-	152	118	126	36	21	26	0.447001237830686	0.35655342532445	0.369074281878269	0.111821682335507	0.067955417286888	0.0785435801689921
ENSG00000147526	3955.86019197967	4068.58815624736	4039.29712397692	2833.43390366041	2666.56218569473	2773.37472639276	4021.24849073465	2757.79027191597	0.544058624618346	2.97524008333865e-13	8.10249914494255e-12	TACC1	8	38728186	38853028	+	12609	protein_coding	transforming acidic coiled-coil containing protein 1 [Source:HGNC Symbol;Acc:HGNC:11522]	-	4121	4110	4210	2793	2529	2791	5.63613087605131	5.7756084676412	5.73506904831952	4.03466772011757	3.8059837979218	3.92112329875399
ENSG00000175792	7886.7622754926	8103.51889222406	7939.47356316128	11536.6309890534	12065.4294546876	10970.2819703963	7976.58491029265	11524.1141380457	-0.530788778527561	3.082995868263e-13	8.38388833313417e-12	RUVBL1	3	128064778	128153914	-	6860	protein_coding	RuvB like AAA ATPase 1 [Source:HGNC Symbol;Acc:HGNC:10474]	-	8216	8186	8275	11372	11443	11040	20.6535834787663	21.1438559767204	20.7195866287545	30.1946651675967	31.6529748565963	28.5086245648413
ENSG00000157456	4544.29559544571	4900.12442175777	4944.06130162781	8240.59563173415	8478.38138994518	6911.07890435744	4796.16043961043	7876.68530867892	-0.715668457346865	3.16610703480979e-13	8.59754775435364e-12	CCNB2	15	59105078	59125045	+	2801	protein_coding	cyclin B2 [Source:HGNC Symbol;Acc:HGNC:1580]	-	4734	4950	5153	8123	8041	6955	29.145683483337	31.3132869199491	31.5997926981231	52.822728094974	54.474807449861	43.9860873704692
ENSG00000186684	393.570171975653	396.95957436866	440.388926343327	124.78065526324	158.159085747019	199.730677178411	410.306224229213	160.890139396223	1.35003683508323	3.24809018568817e-13	8.80753623846992e-12	CYP27C1	2	127184120	127220078	-	4491	protein_coding	cytochrome P450 family 27 subfamily C member 1 [Source:HGNC Symbol;Acc:HGNC:33480]	-	410	401	459	123	150	201	1.57434497070464	1.58211440532125	1.75552423952099	0.498860984076151	0.633792294064814	0.792837729958249
ENSG00000136986	5071.2956549936	5570.30305479414	5133.07354234597	9630.42894645479	10647.2696524893	7832.22486328474	5258.22408404457	9369.97448740961	-0.833438532210838	3.31082645156028e-13	8.96480861926772e-12	DERL1	8	123013164	123042423	-	7081	protein_coding	derlin 1 [Source:HGNC Symbol;Acc:HGNC:28454]	-	5283	5627	5350	9493	10098	7882	12.8660464729471	14.0805262984726	12.9776598686826	24.4189153412493	27.0607308980182	19.7184667827374
ENSG00000198853	2858.66334669145	2794.55580659034	2869.72391872089	1098.67845243975	907.833152187887	1623.68122641554	2840.9810240009	1210.06427701439	1.23098441079955	3.40687635281401e-13	9.21170696138725e-12	RUSC2	9	35490127	35561898	+	5682	protein_coding	RUN and SH3 domain containing 2 [Source:HGNC Symbol;Acc:HGNC:23625]	-	2978	2823	2991	1083	861	1634	9.0382128237687	8.80331447310204	9.04174768344215	3.47172014875578	2.87541591794839	5.09427200212089
ENSG00000173638	3540.21169328343	4301.22032576516	3688.13732650054	6098.02047794583	6161.87798070385	6168.79623842574	3843.18978184971	6142.89823235847	-0.676686357528725	3.61318126511484e-13	9.75558941581006e-12	SLC19A1	21	45493572	45544411	-	9998	protein_coding	solute carrier family 19 member 1 [Source:HGNC Symbol;Acc:HGNC:10937]	-	3688	4345	3844	6011	5844	6208	6.36116820328616	7.70039876459672	6.60400580740192	10.9509319005186	11.0916415348522	10.9994224688049
ENSG00000157693	746.823399505019	817.677327751903	761.805680864056	1274.18295130593	1262.10950426121	1230.18198182524	775.435469373659	1255.49147913079	-0.695284691071868	3.92529136212461e-13	1.05831894032667e-11	TMEM268	9	114611206	114646422	+	4792	protein_coding	transmembrane protein 268 [Source:HGNC Symbol;Acc:HGNC:24513]	-	778	826	794	1256	1197	1238	2.79976697898533	3.05421640290443	2.84603930097406	4.77408682057224	4.73997544184218	4.57651765754928
ENSG00000115041	2003.36816808095	2005.58627848106	1787.46093633468	3387.33827580455	2897.47445088538	3589.19007944487	1932.13846096556	3291.3342687116	-0.768631546811734	3.98720461755339e-13	1.07348252911e-11	KCNIP3	2	95297304	95386083	+	7870	protein_coding	potassium voltage-gated channel interacting protein 3 [Source:HGNC Symbol;Acc:HGNC:15523]	-	2087	2026	1863	3339	2748	3612	4.57305912256729	4.56143274572375	4.06607441377177	7.72785864278648	6.62583698211663	8.13025779224329
ENSG00000076770	928.249649513308	911.720119684628	931.628861610829	1533.889030553	1559.4485854656	1387.18420567692	923.866210269588	1493.50727389851	-0.692754275962954	3.99293973320663e-13	1.07349957855685e-11	MBNL3	X	132369317	132489968	-	12199	protein_coding	muscleblind like splicing regulator 3 [Source:HGNC Symbol;Acc:HGNC:20564]	-	967	921	971	1512	1479	1396	1.3669774243273	1.33774077932233	1.3672004684583	2.2575898433517	2.30060835801955	2.02718084565227
ENSG00000111962	364.77235451402	359.34245759557	315.660036529313	652.308628733849	617.874828318353	670.737348733468	346.591616212967	646.973601928557	-0.900786297992063	4.05114917203679e-13	1.08760426069703e-11	UST	6	148747328	149076990	+	4563	protein_coding	uronyl 2-sulfotransferase [Source:HGNC Symbol;Acc:HGNC:17223]	-	380	363	329	643	586	675	1.43612494994474	1.40958971917679	1.23846183894497	2.56671699888908	2.43694595498578	2.62050269749072
ENSG00000117408	2002.40824083222	2225.34943436595	2249.9172816451	3361.97635400307	3509.02291577385	3209.60242430978	2159.22498561443	3360.20056469557	-0.637999070243501	4.21161122059849e-13	1.12908166532957e-11	IPO13	1	43946939	43968022	+	5083	protein_coding	importin 13 [Source:HGNC Symbol;Acc:HGNC:16853]	-	2086	2248	2345	3314	3328	3230	7.07706678287954	7.83633086552814	7.92428227307744	11.8754445758404	12.4240147539154	11.256768109221
ENSG00000128011	150.708578049213	162.347556599651	100.742564849781	404.776271951487	328.970898353799	394.492929551388	137.932899832882	376.080033285558	-1.44797303987732	4.35059958251077e-13	1.16469304523595e-11	LRFN1	19	39306568	39315336	-	3381	protein_coding	leucine rich repeat and fibronectin type III domain containing 1 [Source:HGNC Symbol;Acc:HGNC:29290]	-	157	164	105	399	312	397	0.800780669854655	0.859478949966718	0.533434779881241	2.14953839873928	1.75108881416793	2.08006373833475
ENSG00000269343	182.38617725701	166.307253102082	180.377163731036	469.702791763254	356.385139883282	609.128881146098	176.356864696709	478.405604264211	-1.44017428535679	4.73201529586362e-13	1.26501205515269e-11	ZNF587B	19	57819741	57846238	+	4380	protein_coding	zinc finger protein 587B [Source:HGNC Symbol;Acc:HGNC:37142]	zf-C2H2	190	168	188	463	338	613	0.748063715365053	0.679628744031484	0.737260452851388	1.92541505476114	1.46433802604876	2.47923486714106
ENSG00000147010	7806.12838660002	7431.36041093648	7935.63575116701	5158.61489441932	4551.8184877992	5304.29032228038	7724.37484956784	5004.90790149963	0.62600220739454	4.77256732512499e-13	1.27405333938844e-11	SH3KBP1	X	19533975	19887601	-	5780	protein_coding	SH3 domain containing kinase binding protein 1 [Source:HGNC Symbol;Acc:HGNC:13867]	-	8132	7507	8271	5085	4317	5338	24.2621135531478	23.0131010655856	24.5791795629078	16.0243566196673	14.1727119592258	16.3599524876521
ENSG00000179869	67.1949074104773	71.2745370437494	77.7156928841165	0	5.27196952490062	0	72.0617124461144	1.75732317496687	5.39869470153268	4.83161013725788e-13	1.28799838123774e-11	ABCA13	7	48171458	48647496	+	19074	protein_coding	ATP binding cassette subfamily A member 13 [Source:HGNC Symbol;Acc:HGNC:14638]	-	70	72	81	0	5	0	0.0632871241455509	0.0668847773077316	0.0729424658113795	0	0.00497424276090504	0
ENSG00000161638	10329.7771234878	11376.2080514829	10949.2776196733	7401.62325854147	7329.09203351684	7715.9637228376	10885.0875982147	7482.22633829864	0.540775369683193	4.93178656884124e-13	1.31182148232195e-11	ITGA5	12	54395261	54419460	-	7577	protein_coding	integrin subunit alpha 5 [Source:HGNC Symbol;Acc:HGNC:6141]	-	10761	11492	11412	7296	6951	7765	24.4914469327326	26.8741599308017	25.8703125508449	17.5390077819265	17.4079949408965	18.1541316213626
ENSG00000176842	1418.77247360979	1429.45043737742	1421.90934387976	2064.46043463979	2200.52007969352	2253.67749174445	1423.37741828899	2172.88600202592	-0.610314361188092	4.93483856613952e-13	1.31182148232195e-11	IRX5	16	54930862	54934485	+	2845	protein_coding	iroquois homeobox 5 [Source:HGNC Symbol;Acc:HGNC:14361]	Homeobox	1478	1444	1482	2035	2087	2268	8.95882932260812	8.99334988273247	8.94752937428639	13.0286562440282	13.9199901793797	14.121866009513
ENSG00000125850	303.337010595869	294.997389431074	309.903318537897	610.715076979436	650.561039372737	525.659344414822	302.74590618828	595.645153588998	-0.975858162713429	4.97418540858896e-13	1.320426468841e-11	OVOL2	20	17956979	18059188	-	2175	protein_coding	ovo like zinc finger 2 [Source:HGNC Symbol;Acc:HGNC:15804]	zf-C2H2	316	298	323	602	617	529	2.50545681104044	2.42769190437782	2.55082380304958	5.04144127483625	5.38300338961537	4.30851607647574
ENSG00000102854	8079.70765248554	8788.54638714454	8232.10672772493	5699.3310672267	5257.2080102309	5832.93072157846	8366.78692245167	5596.48993301202	0.580071903521833	5.0146925857133e-13	1.32931493795232e-11	MSLN	16	760762	768865	+	2560	protein_coding	mesothelin [Source:HGNC Symbol;Acc:HGNC:7371]	-	8417	8878	8580	5618	4986	5870	56.6991386512276	61.4485646253266	57.5684481431522	39.9723104971809	36.9582211107509	40.6190201717457
ENSG00000148677	71.0346164053617	63.3551440388884	87.3102228698099	6.08686123235318	10.5439390498012	6.95579472760634	73.89999443802	7.86219833658692	3.23768369753954	5.03064259079013e-13	1.3316779344879e-11	ANKRD1	10	90912096	90921276	-	1979	protein_coding	ankyrin repeat domain 1 [Source:HGNC Symbol;Acc:HGNC:15819]	-	74	64	91	6	10	7	0.644829689168163	0.573021275556756	0.789828495203645	0.0552233741970198	0.0958855042157682	0.0626590134640025
ENSG00000003989	1533.0038162076	1487.85596078827	1561.98948167088	2348.51395881627	2358.67916544054	2221.87957298968	1527.61641955559	2309.69089908216	-0.596296974786147	5.05077142145362e-13	1.33513897617113e-11	SLC7A2	8	17497088	17570573	+	7905	protein_coding	solute carrier family 7 member 2 [Source:HGNC Symbol;Acc:HGNC:11060]	-	1597	1503	1628	2315	2237	2236	3.48387160694989	3.36894308152121	3.53744524440512	5.33416694487905	5.36985872902976	5.01073265699473
ENSG00000165886	2549.56677260325	2868.80011601091	2560.78005318157	1721.56725188389	1710.22691387776	1546.17379945078	2659.71564726525	1659.32265507081	0.680726392770285	5.46042363906991e-13	1.44141475894946e-11	UBTD1	10	97498868	97571209	+	1706	protein_coding	ubiquitin domain containing 1 [Source:HGNC Symbol;Acc:HGNC:25683]	-	2656	2898	2669	1697	1622	1556	26.84776534424	30.0992671484753	26.8724180337618	18.1184189760088	18.0414140463866	16.1570427044068
ENSG00000169021	8164.181250373	9062.75536993786	8638.91479911833	16354.3816544609	18300.060614835	12867.2265611106	8621.95047314306	15840.5562768022	-0.877516102158385	5.55811232967158e-13	1.46515866383975e-11	UQCRFS1	19	29205321	29213541	-	3475	protein_coding	ubiquinol-cytochrome c reductase, Rieske iron-sulfur polypeptide 1 [Source:HGNC Symbol;Acc:HGNC:12587]	-	8505	9155	9004	16121	17356	12949	42.2064289563156	46.6809952792807	44.5059296717215	84.499599737951	94.7749541669986	66.0104554087763
ENSG00000146938	503.001878329859	464.274414909979	505.631730246042	224.199388725009	168.70302479682	250.408610193828	490.96934116196	214.437007905219	1.19389864729225	5.62777112533568e-13	1.48145791501013e-11	NLGN4X	X	5840637	6228863	-	7441	protein_coding	neuroligin 4 X-linked [Source:HGNC Symbol;Acc:HGNC:14287]	-	524	469	527	221	160	252	1.21439251544334	1.11680694364265	1.21651231739238	0.540976564875563	0.408025615574262	0.599929949634377
ENSG00000108448	711.306091302338	697.89650855338	675.454910992815	1220.41567708681	1226.26011149188	1072.18607301246	694.885836949511	1172.95395386372	-0.755117803112265	5.9066620663478e-13	1.55271379069118e-11	TRIM16L	17	18697998	18736118	+	4329	protein_coding	tripartite motif containing 16 like [Source:HGNC Symbol;Acc:HGNC:32670]	-	741	705	704	1203	1163	1079	2.95181898495399	2.88561308381846	2.79333017744788	5.06168977499385	5.09789492114611	4.41535031083512
ENSG00000169252	1736.50839293648	1778.89365371691	1776.90695335042	1066.21519253387	1187.24753700762	1009.58392046401	1764.10300000127	1087.6822166685	0.697993835266917	5.93023279883935e-13	1.55674779727645e-11	ADRB2	5	148825245	148828687	+	3443	protein_coding	adrenoceptor beta 2 [Source:HGNC Symbol;Acc:HGNC:286]	-	1809	1797	1852	1051	1126	1016	9.06067689377037	9.24799575440792	9.23934447788263	5.56010734196114	6.20583348420633	5.22742718756837
ENSG00000179943	817.858015910381	859.254141027423	727.265372915559	1467.94803386918	1271.59904940603	1500.4642912408	801.459176617788	1413.33712483867	-0.818741106953927	5.96444099191909e-13	1.5635592057348e-11	FIZ1	19	55591371	55601970	-	6790	protein_coding	FLT3 interacting zinc finger 1 [Source:HGNC Symbol;Acc:HGNC:25917]	zf-C2H2	852	868	758	1447	1206	1510	2.16385880974396	2.26509550477651	1.91750555720609	3.88164880349657	3.37035993945014	3.93947619070785
ENSG00000120899	5884.35403466037	5708.89243237921	5626.23238361061	3683.56552244573	3435.21534242524	4044.29779162254	5739.82628355006	3721.02621883117	0.62519409728429	6.00846492173656e-13	1.57292137722971e-11	PTK2B	8	27311482	27459391	+	7933	protein_coding	protein tyrosine kinase 2 beta [Source:HGNC Symbol;Acc:HGNC:9612]	-	6130	5767	5864	3631	3258	4070	13.3254572301727	12.8809847012731	12.6967832957267	8.33693234826801	7.79313817020687	9.08841734735935
ENSG00000114631	1206.62855164243	1224.53614337664	1177.24882924458	1936.63634876037	1808.28554704091	2155.30268059688	1202.80450808788	1966.74152546605	-0.709621408124503	6.28751925455542e-13	1.64369995761009e-11	PODXL2	3	127629181	127672809	+	2186	protein_coding	podocalyxin like 2 [Source:HGNC Symbol;Acc:HGNC:17936]	-	1257	1237	1227	1909	1715	2169	9.9161758442162	10.0266558643947	9.64121138711798	15.9064495910367	14.8871895254233	17.5768360346733
ENSG00000265190	4972.42314837532	5075.34099199032	4921.99388266071	3245.3115137163	3583.88488302744	3225.50138368717	4989.91934100879	3351.5659268103	0.574279475013042	6.47920382217762e-13	1.69147435506698e-11	ANXA8	10	47460162	47484158	-	4955	protein_coding	annexin A8 [Source:HGNC Symbol;Acc:HGNC:546]	-	5180	5127	5130	3199	3399	3246	18.0279024905077	18.3339577380285	17.7832406759763	11.7594785421242	13.0168606711075	11.604760014315
ENSG00000141378	1187.43000666801	1037.4404836368	1102.41149535617	1948.81007122508	2108.78780996025	1708.1444481079	1109.09399522032	1921.91410976441	-0.792888779117996	6.88970065725366e-13	1.79616204324849e-11	PTRH2	17	59674636	59707626	-	4740	protein_coding	peptidyl-tRNA hydrolase 2 [Source:HGNC Symbol;Acc:HGNC:24265]	-	1237	1048	1149	1921	2000	1719	4.50039317529511	3.91759474332314	4.16369478883759	7.38187192427806	8.00664189210993	6.42434480295972
ENSG00000196187	2475.65237445173	2544.10500281161	2400.55140242049	1614.03270344565	1635.36494662417	1701.18865338029	2473.43625989461	1650.19543448337	0.583783541060928	7.04769503441548e-13	1.83482426294885e-11	TMEM63A	1	225845536	225882369	-	10339	protein_coding	transmembrane protein 63A [Source:HGNC Symbol;Acc:HGNC:29118]	-	2579	2570	2502	1591	1551	1712	4.30161864887571	4.4044446363888	4.15667404780581	2.80290983234388	2.84663649598125	2.93330033643329
ENSG00000157992	35.5173082026809	83.153626551041	59.4860859112991	301.299631001483	345.841200833481	181.844347878851	59.385673555007	276.328393237938	-2.21901116372686	7.08678149784897e-13	1.84246584354104e-11	KRTCAP3	2	27442366	27446481	+	1403	protein_coding	keratinocyte associated protein 3 [Source:HGNC Symbol;Acc:HGNC:28943]	-	37	84	62	297	328	183	0.454781879851673	1.06086026331358	0.759051457273635	3.85581564364017	4.43623887473312	2.31059976978747
ENSG00000144681	125.750469582465	116.8110468217	127.607248809722	322.603645314719	296.284687299415	263.326514687954	123.389588404629	294.071615767363	-1.25248215976257	7.4717941191777e-13	1.93989913983095e-11	STAC	3	36380344	36548007	+	4396	protein_coding	SH3 and cysteine rich domain [Source:HGNC Symbol;Acc:HGNC:11353]	-	131	118	133	318	281	265	0.513893011113165	0.475620856711231	0.519674201164559	1.31761011132912	1.21296253432403	1.06787273254888
ENSG00000170832	3360.70529777259	2954.92351493878	3101.91154437468	1845.33343027507	1758.72903350685	2103.63106262037	3139.18011902868	1902.56450880076	0.722302279264113	7.50057336367411e-13	1.94470345279808e-11	USP32	17	60179094	60422470	-	7755	protein_coding	ubiquitin specific peptidase 32 [Source:HGNC Symbol;Acc:HGNC:19143]	-	3501	2985	3233	1819	1668	2117	7.78519344098514	6.82023125486693	7.16079271644937	4.27236530534722	4.08143603639114	4.83582262586382
ENSG00000110619	2446.8545569901	2576.77249895666	2445.64569335325	3625.74034073838	3561.74261102286	3697.50174020331	2489.7575831	3628.32823065485	-0.54338494772924	7.54192884468158e-13	1.95275085148137e-11	CARS	11	3000922	3057613	-	10037	protein_coding	cysteinyl-tRNA synthetase [Source:HGNC Symbol;Acc:HGNC:1493]	-	2549	2603	2549	3574	3378	3721	4.37950484147547	4.59522532031905	4.36217526911792	6.48586801556432	6.38637581532003	6.56730298222315
ENSG00000078747	7659.25951754569	7073.00787746652	7805.15014336158	5063.25406844579	4817.52575185419	5262.55555391474	7512.47251279126	5047.77845807157	0.5736086695926	8.34832088219255e-13	2.15858837892429e-11	ITCH	20	34363235	34511393	+	6664	protein_coding	itchy E3 ubiquitin protein ligase [Source:HGNC Symbol;Acc:HGNC:13890]	-	7979	7145	8135	4991	4569	5296	20.6477425332124	18.9978219031717	20.9681332961512	13.6417493037637	13.0102283805476	14.0781080811461
ENSG00000167632	1690.43188499787	2115.46785642351	1790.33929533039	3100.24132101189	3039.8176280577	3147.00027176133	1865.41301225059	3095.68640694364	-0.730922911988215	8.84497856896004e-13	2.28388689460719e-11	TRAPPC9	8	139727725	140458579	-	9673	protein_coding	trafficking protein particle complex 9 [Source:HGNC Symbol;Acc:HGNC:30832]	-	1761	2137	1866	3056	2883	3167	3.13947672472994	3.91453248724932	3.31350516242328	5.75452716891893	5.65564583093543	5.79986897657015
ENSG00000215256	638.351620399535	575.145916978033	588.144688123005	1210.27090836622	1180.92117357774	953.937562643155	600.547408500191	1115.04321486237	-0.892450429290333	9.05053372347931e-13	2.33377999706121e-11	DHRS4-AS1	14	23938731	23988839	-	3593	antisense	DHRS4 antisense RNA 1 [Source:HGNC Symbol;Acc:HGNC:23175]	-	665	581	613	1193	1120	960	3.1917107588495	2.86520356254297	2.93049144062451	6.04784579461598	5.91506547130993	4.7330961051032
ENSG00000117984	11234.0285917831	12088.9534219204	11177.6274333328	17709.7227555316	16218.6870464043	16467.3471751275	11500.2031490121	16798.5856590211	-0.546702291392817	9.6380259139219e-13	2.48189002003809e-11	CTSD	11	1752752	1764573	-	3126	protein_coding	cathepsin D [Source:HGNC Symbol;Acc:HGNC:2529]	-	11703	12212	11650	17457	15382	16572	64.5605662437576	69.2204453676779	64.0138800309821	101.718072265101	93.3732733317693	93.9111714494683
ENSG00000134954	2809.70705700667	2840.09231636829	2920.57492764507	1849.39133776331	1862.0596361949	2010.22467627823	2856.79143367335	1907.22521674548	0.582820847865403	9.90798608495816e-13	2.54794093247287e-11	ETS1	11	128458761	128587558	-	7149	protein_coding	ETS proto-oncogene 1, transcription factor [Source:HGNC Symbol;Acc:HGNC:3488]	ETS	2927	2869	3044	1823	1766	2023	7.06051735431968	7.11085492794806	7.31369004513409	4.64471268447684	4.68753099847178	5.01281748908665
ENSG00000112715	1793.14410061102	1738.306764567	1632.02955056645	2589.95945436628	2546.361280527	2725.6778482606	1721.16013858149	2620.66619438463	-0.606639594178225	1.00492607102474e-12	2.58076468741998e-11	VEGFA	6	43770184	43786487	+	14431	protein_coding	vascular endothelial growth factor A [Source:HGNC Symbol;Acc:HGNC:12680]	-	1868	1756	1701	2553	2415	2743	2.2322331052385	2.15607891344793	2.02462729198332	3.22234377254011	3.17555368315333	3.36713623163379
ENSG00000168214	2912.41927261983	2896.51799152793	2934.00726962504	4441.3797458737	4684.67211982669	4083.05150510492	2914.31484459093	4403.03445693511	-0.595246207221465	1.03142913246203e-12	2.64523837264347e-11	RBPJ	4	26163455	26435131	+	9253	protein_coding	recombination signal binding protein for immunoglobulin kappa J region [Source:HGNC Symbol;Acc:HGNC:5724]	CSL	3034	2926	3058	4378	4443	4109	5.6544727277008	5.6030993989454	5.67665000880083	8.61808310623905	9.11155501201202	7.86656048284537
ENSG00000035681	2477.57222894917	2576.77249895666	2531.03701022592	3674.4352305972	3978.22820349001	3620.98799819964	2528.46057937725	3757.88381076229	-0.571597945379109	1.04785436712953e-12	2.68372660441957e-11	NSMAF	8	58583504	58659844	-	6165	protein_coding	neutral sphingomyelinase activation associated factor [Source:HGNC Symbol;Acc:HGNC:8017]	-	2581	2603	2638	3622	3773	3644	7.21961474212194	7.48131006326721	7.34985735090352	10.701209040147	11.6132152255744	10.4707211627698
ENSG00000105771	1456.20963630992	1287.89128741553	1427.66606187118	2479.38147531186	2102.46144653037	2660.09464082888	1390.58899519887	2413.97918755704	-0.795796344897275	1.05558093793787e-12	2.69986221788515e-11	SMG9	19	43727992	43754990	-	7927	protein_coding	SMG9, nonsense mediated mRNA decay factor [Source:HGNC Symbol;Acc:HGNC:25763]	-	1517	1301	1488	2444	1994	2677	3.30016627661256	2.90807100086964	3.22426903864234	5.61577664138903	4.77325950812353	5.98233625270529
ENSG00000196663	1416.85261911235	1367.08521746414	1388.32848892983	743.611547219147	650.561039372737	881.398560483832	1390.75544183544	758.523715691905	0.874107728817325	1.13210517654582e-12	2.8916807930476e-11	TECPR2	14	102362963	102502481	+	9384	protein_coding	tectonin beta-propeller repeat containing 2 [Source:HGNC Symbol;Acc:HGNC:19957]	-	1476	1381	1447	733	617	887	2.71242324684189	2.60760765177985	2.64860827716524	1.42276593445965	1.2476590337184	1.67442973513193
ENSG00000120915	222.703121703296	308.856327189581	292.633164563649	669.55473555885	732.803763961186	526.653029375909	274.730871152175	643.003842965315	-1.22675545727797	1.15757147086386e-12	2.95274329232348e-11	EPHX2	8	27490779	27545564	+	4473	protein_coding	epoxide hydrolase 2 [Source:HGNC Symbol;Acc:HGNC:3402]	-	232	312	305	660	695	530	0.894433766347032	1.2359254155138	1.17121908634332	2.68758692800117	2.94838814947214	2.0989798937111
ENSG00000011304	69803.0297452526	77020.0566687761	72990.3868661625	51523.2513781256	52327.4607163536	51549.3947262906	73271.1577600637	51800.0356069233	0.500290769102242	1.16395450807061e-12	2.96502920245659e-11	PTBP1	19	797075	812327	+	6883	protein_coding	polypyrimidine tract binding protein 1 [Source:HGNC Symbol;Acc:HGNC:9583]	-	72717	77804	76075	50788	49628	51877	182.186957533112	200.290671657171	189.845973894928	134.400481334045	136.819422992484	133.51448679922
ENSG00000197483	992.564775177622	1061.19866265138	943.142297593661	1571.42467481918	1600.56994775983	1819.4371637496	998.968578474221	1663.81059544287	-0.736227699089006	1.18849104791523e-12	3.023463718265e-11	ZNF628	19	55476332	55484487	+	3851	protein_coding	zinc finger protein 628 [Source:HGNC Symbol;Acc:HGNC:28054]	zf-C2H2	1034	1072	983	1549	1518	1831	4.63026790278819	4.93239483185516	4.38447097212905	7.32648022691563	7.47992086979179	8.42259916082921
ENSG00000231365	207.344285723759	176.206494358158	183.255522726744	413.906563800016	367.983472838063	415.360313734207	188.935434269554	399.083450124096	-1.07882327202937	1.20472630722535e-12	3.06065165326903e-11	AL359915.2	1	119140396	119275973	+	5462	antisense	uncharacterized LOC101929147 [Source:NCBI gene;Acc:101929147]	-	216	178	191	408	349	418	0.681963537389976	0.577437352876047	0.600646390191433	1.36058584995265	1.21247413186029	1.35567595427418
ENSG00000144452	2655.15876996258	2506.48788603852	2316.11953854639	1567.36676733094	1371.76647037914	1607.78226703815	2492.58873151583	1515.63850158275	0.717500279912125	1.24567065608827e-12	3.16043009487705e-11	ABCA12	2	214931542	215138428	-	9416	protein_coding	ATP binding cassette subfamily A member 12 [Source:HGNC Symbol;Acc:HGNC:14637]	-	2766	2532	2414	1545	1301	1618	5.0657625076828	4.7646808825329	4.40360154927706	2.98868068346376	2.62186060013541	3.04399107309795
ENSG00000073464	1281.50287704267	1375.004610469	1362.42325796846	821.72626636768	786.577853115173	876.430135678399	1339.64358182671	828.244751720417	0.693416192232332	1.2887774271644e-12	3.2654203967792e-11	CLCN4	X	10156945	10237660	+	6789	protein_coding	chloride voltage-gated channel 4 [Source:HGNC Symbol;Acc:HGNC:2022]	-	1335	1389	1420	810	746	882	3.39105283535601	3.62520862311725	3.59268992123875	2.17318497088626	2.08512343468673	2.30141046447236
ENSG00000162643	210.224067469922	190.065432116665	207.241847690977	59.8541354514729	45.3389379141453	80.4884818480162	202.510449092521	61.8938517378782	1.70749947475809	1.2977337125039e-12	3.28371737654562e-11	WDR63	1	84999147	85133138	+	3923	protein_coding	WD repeat domain 63 [Source:HGNC Symbol;Acc:HGNC:30711]	-	219	192	216	59	43	81	0.962686554399112	0.867200436650639	0.945741927359166	0.273937309653251	0.207993085706073	0.365761523588585
ENSG00000121966	20.1584722231432	16.8287101353297	23.0268719656641	95.3608259735332	127.581662502595	88.4379615367092	20.0046847747124	103.793483337612	-2.37323150875038	1.35096215007699e-12	3.41383986842552e-11	CXCR4	2	136114349	136118165	-	2224	protein_coding	C-X-C motif chemokine receptor 4 [Source:HGNC Symbol;Acc:HGNC:2561]	-	21	17	24	94	121	89	0.162833445047514	0.135441172813314	0.185358991858014	0.769857869332644	1.03240319037786	0.708902537283417
ENSG00000156671	2033.1259127913	1712.5687373012	1936.17615111293	1166.64840286769	1133.47344785363	1189.44089842068	1893.95693373514	1163.18758304734	0.703340984953897	1.4030778719333e-12	3.54080731761087e-11	SAMD8	10	75099586	75182123	+	7348	protein_coding	sterile alpha motif domain containing 8 [Source:HGNC Symbol;Acc:HGNC:26320]	-	2118	1730	2018	1150	1075	1197	4.97068117156629	4.1717043551081	4.71725348704016	2.85066494661331	2.77611892768414	2.88573408918612
ENSG00000082258	1435.09123683805	1187.90895072916	1362.42325796846	767.95899214856	767.59876282553	804.884818480162	1328.47448184522	780.147524484751	0.768000766903599	1.4130891366567e-12	3.56132331418128e-11	CCNT2	2	134918235	134959342	+	9081	protein_coding	cyclin T2 [Source:HGNC Symbol;Acc:HGNC:1600]	-	1495	1200	1420	757	728	810	2.83900800084729	2.34144595376367	2.68591255096243	1.51837724469915	1.52123550875133	1.58009300411631
ENSG00000185567	12695.0378643366	11877.1096590404	11626.6514366633	6291.78556050907	5548.22072800541	7940.53652404318	12066.2663200134	6593.51427085255	0.871791002096759	1.43608067844488e-12	3.61425316490148e-11	AHNAK2	14	104937244	104978357	-	18771	protein_coding	AHNAK nucleoprotein 2 [Source:HGNC Symbol;Acc:HGNC:20125]	-	13225	11998	12118	6202	5262	7991	12.1497508038375	11.3255164496707	11.0887026655878	6.01813374209921	5.31939431239622	7.54127934026866
ENSG00000119403	6332.64005981313	7055.18924320558	6683.54958803402	9997.6695741401	10426.9013263484	9436.03239047854	6690.45963035091	9953.53443032236	-0.573097780306452	1.43791019874825e-12	3.61425316490148e-11	PHF19	9	120855652	120894896	-	6733	protein_coding	PHD finger protein 19 [Source:HGNC Symbol;Acc:HGNC:24566]	-	6597	7127	6966	9855	9889	9496	16.8965084200779	18.7557619340776	17.7710077214047	26.6603285315193	27.8703557939177	24.9840821090025
ENSG00000143367	1642.43552256181	1660.102758644	1441.09840385115	884.623832435329	903.615576567967	1016.53971519161	1581.21222835232	934.926374731636	0.75785723682544	1.47516591551668e-12	3.70297948050188e-11	TUFT1	1	151540305	151583583	+	3878	protein_coding	tuftelin 1 [Source:HGNC Symbol;Acc:HGNC:12422]	-	1711	1677	1502	872	857	1023	7.60853958146422	7.66234716653267	6.65272126562359	4.09568137232709	4.19345288309581	4.67303609965011
ENSG00000035862	5465.82575421797	6039.52709033215	5819.08243632304	3976.74933847075	3478.44549252943	3846.55448436631	5774.81176029106	3767.24977178883	0.616160244124895	1.49057611896608e-12	3.73670651704252e-11	TIMP2	17	78852977	78925387	-	5633	protein_coding	TIMP metallopeptidase inhibitor 2 [Source:HGNC Symbol;Acc:HGNC:11821]	-	5694	6101	6065	3920	3299	3871	17.4315823141489	19.1910104115756	18.4938893071804	12.6754620255854	11.1132559021671	12.173479454612
ENSG00000100106	5900.67279788863	5772.24757641809	5629.11074260632	3633.85615571485	3669.29078933083	4144.65997269229	5767.34370563768	3815.93563924599	0.595788295065652	1.49818904936593e-12	3.75082329859113e-11	TRIOBP	22	37696988	37776556	+	12254	protein_coding	TRIO and F-actin binding protein [Source:HGNC Symbol;Acc:HGNC:17009]	-	6147	5831	5867	3582	3480	4171	8.65056425982	8.43143959029919	8.22385438915753	5.32433273616236	5.38889992405466	6.02967106563902
ENSG00000115107	4923.46685869055	4859.53753260786	4970.92598558775	3233.1377912516	3183.215199135	3555.40479076793	4917.97679229538	3323.91926038484	0.56508978411096	1.50647008265356e-12	3.76657321722376e-11	STEAP3	2	119223831	119265652	+	4562	protein_coding	STEAP3 metalloreductase [Source:HGNC Symbol;Acc:HGNC:24592]	-	5129	4909	5181	3187	3019	3578	19.3881565413948	19.0666466638137	19.5072258099482	12.7246036960003	12.5575981887995	13.8936502597465
ENSG00000182704	3328.06777131607	3376.63119244763	3224.72152819155	4632.10139782077	4756.37090536534	4743.85200422752	3309.80683065175	4710.77476913788	-0.509234521275943	1.51442381445068e-12	3.78146431874777e-11	TSKU	11	76782251	76798154	+	4131	protein_coding	tsukushi, small leucine rich proteoglycan [Source:HGNC Symbol;Acc:HGNC:28850]	-	3467	3411	3361	4566	4511	4774	14.4729728078169	14.6306321670706	13.9749581953095	20.1325225816562	20.721270620547	20.4719176891958
ENSG00000189227	509.721369070907	531.589255451298	510.428995238889	920.130522957389	934.19299981239	818.796407935375	517.246539920364	891.039976901718	-0.784492636098098	1.54480225771969e-12	3.85223614385516e-11	C15orf61	15	67521068	67530143	+	4811	protein_coding	chromosome 15 open reading frame 61 [Source:HGNC Symbol;Acc:HGNC:34453]	-	531	537	532	907	886	824	1.90334827853027	1.97776868447146	1.89938706158337	3.43391398825827	3.49459712697781	3.03405299224085
ENSG00000102934	250.541011916208	263.31981741163	263.849574606568	479.847560483842	477.640438955996	521.684604570475	259.236801311469	493.057534670105	-0.927757074560158	1.57524691613059e-12	3.92298662915837e-11	PLLP	16	57248547	57284687	-	8720	protein_coding	plasmolipin [Source:HGNC Symbol;Acc:HGNC:18553]	-	261	266	275	473	453	525	0.516158545467782	0.540507493103021	0.541693231175274	0.988011816026027	0.985781055250933	1.06653257722415
ENSG00000173281	503.001878329859	589.994778862148	512.347901236027	253.619218014716	266.761657959971	292.143378559466	535.114852809345	270.841418178051	0.981918624132365	1.68188660577835e-12	4.18305752793257e-11	PPP1R3B	8	9136255	9151574	-	5776	protein_coding	protein phosphatase 1 regulatory subunit 3B [Source:HGNC Symbol;Acc:HGNC:14942]	-	524	596	534	250	253	294	1.56445545488468	1.82833445014604	1.58800283121571	0.788370394274456	0.831174263318565	0.901677957254322
ENSG00000107890	931.129431259472	650.380150524213	851.034809731004	220.141481236773	173.974994321721	374.619230329656	810.848130504896	256.24523529605	1.66098225307969	1.78032535362792e-12	4.42207584883407e-11	ANKRD26	10	26991914	27100498	-	7941	protein_coding	ankyrin repeat domain 26 [Source:HGNC Symbol;Acc:HGNC:29186]	-	970	657	887	217	165	377	2.10647174298608	1.46597559647463	1.91860522882509	0.497739400690316	0.394282497407075	0.841002837754572
ENSG00000088826	1847.85995378813	1740.28661281821	1790.33929533039	3108.35713598836	2677.10612474454	3566.33532533988	1792.82862064558	3117.26619535759	-0.798164280452927	1.83840910539727e-12	4.56036292763487e-11	SMOX	20	4120980	4187747	+	2946	protein_coding	spermine oxidase [Source:HGNC Symbol;Acc:HGNC:15862]	-	1925	1758	1866	3064	2539	3589	11.268266009398	10.5735955819679	10.8796793741074	18.9440792198464	16.3541775698707	21.5810227649521
ENSG00000177646	2090.72154771457	2264.94639939026	2112.71550284969	3222.99302253101	3451.03125099995	3123.15183269525	2156.1278166515	3265.72536874207	-0.598934315843676	1.89662615151904e-12	4.69861821594251e-11	ACAD9	3	128879596	128916067	+	4327	protein_coding	acyl-CoA dehydrogenase family member 9 [Source:HGNC Symbol;Acc:HGNC:21497]	-	2178	2288	2202	3177	3273	3143	8.68020695224	9.36926865719524	8.74113080809139	13.3735837682598	14.3535015538515	12.8673404790206
ENSG00000105053	642.191329394419	631.571592137668	608.293201092961	1126.06932798534	1063.88345012495	975.798631787061	627.352040875016	1055.25046996578	-0.750148340950642	1.91807548375728e-12	4.74554440275478e-11	VRK3	19	49976467	50025946	-	9796	protein_coding	vaccinia related kinase 3 [Source:HGNC Symbol;Acc:HGNC:18996]	-	669	638	634	1110	1009	982	1.17770478822558	1.15400707010596	1.11167459619432	2.06391441855266	1.95452459737232	1.77579986390431
ENSG00000135046	25430.3926731195	24276.8992564015	24959.2103047828	17484.5088899345	17466.0350359958	15309.7041954616	24888.8340781013	16753.4160404639	0.571067379501186	1.95834529125869e-12	4.83885134825759e-11	ANXA1	9	73151757	73170393	+	4561	protein_coding	annexin A1 [Source:HGNC Symbol;Acc:HGNC:533]	-	26492	24524	26014	17235	16565	15407	100.164487577557	95.2725528752978	97.9680048487931	68.8285623266562	68.9175957847924	59.8396875700985
ENSG00000106299	3759.07510599185	2992.54063171187	3608.50272761929	1880.84012079713	1829.37342514052	2190.08165423491	3453.37282177433	1966.76506672419	0.812110910013872	1.96303705807282e-12	4.84412026051425e-11	WASL	7	123681935	123749067	-	4435	protein_coding	Wiskott-Aldrich syndrome like [Source:HGNC Symbol;Acc:HGNC:12735]	-	3916	3023	3761	1854	1735	2204	15.2267829953582	12.0776124661076	14.5662214813289	7.61436319697718	7.42342979216717	8.80337643968933
ENSG00000131943	926.329795015866	941.417843452857	904.764177650887	1597.80107349271	1630.09297709927	1372.27893126062	924.170605373203	1533.39099395087	-0.730337220805785	2.0489888953807e-12	5.04963708631127e-11	C19orf12	19	29698886	29715789	-	5378	protein_coding	chromosome 19 open reading frame 12 [Source:HGNC Symbol;Acc:HGNC:25443]	-	965	951	943	1575	1546	1381	3.09432278261677	3.13325893168582	3.01181363279694	5.3342976205233	5.45490814903842	4.54887693614475
ENSG00000125503	2016.80714956304	1911.54348654833	2016.77020299275	2950.09874394718	2974.44520594893	3423.24469094341	1981.70694636804	3115.9295469465	-0.652974935113343	2.11215953575323e-12	5.19854922408341e-11	PPP1R12C	19	55090913	55117559	-	7726	protein_coding	protein phosphatase 1 regulatory subunit 12C [Source:HGNC Symbol;Acc:HGNC:14947]	-	2101	1931	2102	2908	2821	3445	4.68954219722949	4.42857635834983	4.67320903642168	6.85578486742608	6.92862621835514	7.8988857001946
ENSG00000156804	141.109305562002	172.246797855728	140.080137791124	352.023474604426	311.046201969137	370.644490485309	151.145413736285	344.571389019624	-1.18986492906181	2.15899762137169e-12	5.30692830905221e-11	FBXO32	8	123497889	123541206	-	7395	protein_coding	F-box protein 32 [Source:HGNC Symbol;Acc:HGNC:16731]	-	147	174	146	347	295	373	0.342797981406315	0.41691511188486	0.339118808272845	0.854690307977418	0.756976832842279	0.893515232139136
ENSG00000147251	1190.30978841417	1047.33972489287	1078.42517039194	640.134906269143	658.996190612578	687.629993071941	1105.35822789966	662.25369665122	0.739059738326978	2.19330812042269e-12	5.38427273608822e-11	DOCK11	X	118495898	118686163	+	6721	protein_coding	dedicator of cytokinesis 11 [Source:HGNC Symbol;Acc:HGNC:23483]	-	1240	1058	1124	631	625	692	3.18160960609768	2.78925576638934	2.87256335385892	1.71006629234624	1.76459430184315	1.8239104268183
ENSG00000136933	2360.4611046052	2691.60369752715	2566.53677117298	4063.99434946781	4583.4503049486	3781.96496189568	2539.53385776844	4143.13653877069	-0.706108510388576	2.22202738012521e-12	5.44770883725776e-11	RABEPK	9	125200542	125234158	+	3401	protein_coding	Rab9 effector protein with kelch motifs [Source:HGNC Symbol;Acc:HGNC:16896]	-	2459	2719	2675	4006	4347	3806	12.4684077457746	14.1657359722537	13.5099690576509	21.4546678667463	24.2539098391221	19.82409905397
ENSG00000158125	1875.69784400104	1860.06743201674	1796.0960133218	2746.18889266334	2645.47430759513	2697.85466935017	1843.95376311319	2696.50595653622	-0.548336261105824	2.24194523289136e-12	5.48943045574835e-11	XDH	2	31334321	31414715	-	6037	protein_coding	xanthine dehydrogenase [Source:HGNC Symbol;Acc:HGNC:12805]	-	1954	1879	1872	2707	2509	2715	5.58164849151819	5.51495751985178	5.32625393996909	8.16741385759172	7.8863897436326	7.96672754814084
ENSG00000144118	4468.46134279674	4699.16982425942	4692.68461600264	3312.26698727219	3173.72565399017	3072.47389967983	4620.1052610196	3186.1555136474	0.536117132261515	2.43020187300232e-12	5.9426913243301e-11	RALB	2	120240064	120294713	+	2915	protein_coding	RAS like proto-oncogene B [Source:HGNC Symbol;Acc:HGNC:9840]	-	4655	4747	4891	3265	3010	3092	27.538496499425	28.8547449519694	28.8201544324023	20.4015004490978	19.5941616692091	18.7902359323277
ENSG00000169738	3772.51408747394	4094.32618351316	3625.77288159353	6049.325588087	6378.02873122477	5489.11572504249	3830.87105086021	5972.15668145142	-0.64056367024961	2.48469885002722e-12	6.06811550122132e-11	DCXR	17	82035136	82037732	-	1902	protein_coding	dicarbonyl and L-xylulose reductase [Source:HGNC Symbol;Acc:HGNC:18985]	-	3930	4136	3779	5963	6049	5524	35.6320769219791	38.5306721173085	34.1274295836556	57.1046901583057	60.349242391553	51.4487069665331
ENSG00000108352	455.005515893804	444.475932397826	454.780721321867	744.626024091206	758.109217680709	785.01111925843	451.420723204499	762.582120343448	-0.756430812846372	2.63795939242916e-12	6.43410533769416e-11	RAPGEFL1	17	40177010	40195656	+	5711	protein_coding	Rap guanine nucleotide exchange factor like 1 [Source:HGNC Symbol;Acc:HGNC:17428]	-	474	449	474	734	719	790	1.43128223533872	1.39306297015283	1.42561869346374	2.34099983165097	2.3889963199811	2.45045221601812
ENSG00000180198	8822.69134299567	8784.58669064211	8941.14249366768	12299.5175968417	12953.2291226808	11999.739590082	8849.47350910182	12417.4954365348	-0.488680505595166	2.67912026823704e-12	6.52608871517663e-11	RCC1	1	28505943	28539300	+	3888	protein_coding	regulator of chromosome condensation 1 [Source:HGNC Symbol;Acc:HGNC:1913]	-	9191	8874	9319	12124	12285	12076	40.7657661938088	40.4417309341089	41.1699420220082	56.798537618539	59.958071419144	55.0209589213761
ENSG00000132669	3660.20259937357	3772.60084269068	3609.46218061786	2343.44157445597	2271.16447132719	2618.35987246324	3680.7552075607	2410.98863941547	0.610211623633681	2.68802638254298e-12	6.53936701059011e-11	RIN2	20	19757606	20002459	+	8273	protein_coding	Ras and Rab interactor 2 [Source:HGNC Symbol;Acc:HGNC:18750]	-	3813	3811	3762	2310	2154	2635	7.94809190740253	8.16229884977772	7.81075412421201	5.08588385728543	4.94061969374874	5.64220552995567
ENSG00000128626	5741.32487460093	6622.59240031505	5600.32715264924	10351.7220024886	12222.5341465296	9146.87006680234	5988.08147585507	10573.7087386069	-0.820300171222212	2.72824143283031e-12	6.62868107820018e-11	MRPS12	19	38930548	38933162	+	2144	protein_coding	mitochondrial ribosomal protein S12 [Source:HGNC Symbol;Acc:HGNC:10380]	-	5981	6690	5837	10204	11592	9205	48.1069829570918	55.2888942101972	46.7629728019455	86.6888320193055	102.596451943849	76.0554462469768
ENSG00000184226	274.539193134236	334.594354455379	329.092378509283	680.713981151497	551.448012304605	644.901539745216	312.7419753663	625.68784440044	-1.00096700475462	2.96952253192134e-12	7.20566063611221e-11	PCDH9	13	66302834	67230445	-	30944	protein_coding	protocadherin 9 [Source:HGNC Symbol;Acc:HGNC:8661]	-	286	338	343	671	523	649	0.159385452662108	0.193542708836156	0.190394705593212	0.394969491159247	0.32071848150495	0.371534845350931
ENSG00000111863	186.225886251894	190.065432116665	198.606770703853	59.8541354514729	73.8075733486087	39.7473984434648	191.632696357471	57.8030357478488	1.73202425405815	3.04116583645284e-12	7.37005707894275e-11	ADTRP	6	11712054	11807046	-	4150	protein_coding	androgen dependent TFPI regulating protein [Source:HGNC Symbol;Acc:HGNC:21214]	-	194	192	207	59	70	40	0.806144198123009	0.819765617585653	0.856760525739861	0.25895326886017	0.320072744554467	0.170743115518432
ENSG00000108176	96.9526521208316	65.3349922901036	58.5266329127297	214.05462000442	280.468778724713	214.63595159471	73.6047591078883	236.386450107948	-1.68231023633891	3.09312863167524e-12	7.47698193637467e-11	DNAJC12	10	67796665	67838166	-	2121	protein_coding	DnaJ heat shock protein family (Hsp40) member C12 [Source:HGNC Symbol;Acc:HGNC:28908]	-	101	66	61	211	266	216	0.821182725137577	0.551365812747304	0.493999337408172	1.81200449002635	2.37979593664495	1.80403263496844
ENSG00000069011	3784.03321445859	3993.35392270118	3750.50177140755	5428.46574238698	5535.56800114565	5407.63355823338	3842.62963618911	5457.22243392201	-0.506093920463288	3.09318796226627e-12	7.47698193637467e-11	PITX1	5	135027735	135034813	-	3511	protein_coding	paired like homeodomain 1 [Source:HGNC Symbol;Acc:HGNC:9004]	Homeobox	3942	4034	3909	5351	5250	5442	19.3617625611902	20.3583057126459	19.1237052283383	27.7601369445843	28.3744351303269	27.4573749914762
ENSG00000105329	2841.38465621447	3601.34396896056	2900.42641467511	5402.08934371345	5346.83149215421	4955.50690093897	3114.38501328338	5234.80924560221	-0.749254862835763	3.13581895200995e-12	7.57036292151688e-11	TGFB1	19	41301587	41353911	-	3238	protein_coding	transforming growth factor beta 1 [Source:HGNC Symbol;Acc:HGNC:11766]	-	2960	3638	3023	5325	5071	4987	15.7642736857788	19.9077609709937	16.036090653029	29.9543741702017	29.7177220669203	27.2831072878724
ENSG00000131725	1415.89269186363	1427.4705891262	1579.25963564513	950.564829119155	905.724364377927	924.127013810556	1474.20763887832	926.80540243588	0.669587556404982	3.20916390377368e-12	7.73755989894579e-11	WDR44	X	118346073	118449961	+	4202	protein_coding	WD repeat domain 44 [Source:HGNC Symbol;Acc:HGNC:30512]	-	1475	1442	1646	937	859	930	6.05334005500629	6.08059082148112	6.72838730495993	4.06163624112091	3.87914368472493	3.92065120385166
ENSG00000075234	1168.23146169358	1294.82075629478	1195.4784362174	2226.77673416921	2677.10612474454	1901.91301551979	1219.51021806859	2268.59862481118	-0.895369743357677	3.22197560691608e-12	7.75856645192119e-11	TTC38	22	46267961	46294008	+	3578	protein_coding	tetratricopeptide repeat domain 38 [Source:HGNC Symbol;Acc:HGNC:26082]	-	1217	1308	1246	2195	2539	1914	5.86555810685887	6.47744859409709	5.98156609574378	11.1740772913781	13.4654575519394	9.47617133087238
ENSG00000165868	1205.66862439371	1161.18099933775	1300.05881306146	719.264102289734	716.987855386485	789.979544063863	1222.3028122643	742.077167246694	0.719823325480224	3.28345959290451e-12	7.89657429668408e-11	HSPA12A	10	116671192	116850236	-	11834	protein_coding	heat shock protein family A (Hsp70) member 12A [Source:HGNC Symbol;Acc:HGNC:19022]	-	1256	1173	1355	709	680	795	1.83027848218935	1.75631744255873	1.96673085017732	1.09126984103649	1.09037553433534	1.19005455440719
ENSG00000118096	455.965443142525	434.57669114175	469.172516300407	869.406679354446	975.314362106615	737.314241126272	453.238216861561	860.678427529111	-0.92472534859394	3.31282614390014e-12	7.9570888864972e-11	IFT46	11	118544528	118572970	-	3814	protein_coding	intraflagellar transport 46 [Source:HGNC Symbol;Acc:HGNC:26146]	-	475	439	489	857	925	742	2.14769210363066	2.03948445201672	2.20224366991454	4.09277260567506	4.6021396664861	3.44631145526945
ENSG00000164649	2337.42285063589	2564.89340944937	2512.8074032531	4112.68923932663	3953.97714367547	3519.63213216881	2471.70788777945	3862.09950505697	-0.643855161199107	3.46123870804121e-12	8.30302471826311e-11	CDCA7L	7	21900900	21946084	-	4074	protein_coding	cell division cycle associated 7 like [Source:HGNC Symbol;Acc:HGNC:30777]	-	2435	2591	2619	4054	3750	3542	10.3071130706701	11.2689371214976	11.0420999435417	18.1250912800911	17.466624893502	15.4013517301183
ENSG00000159314	1820.98199082394	2020.43514036517	1782.66367134183	1214.32881585446	1033.30602688052	1163.60508943243	1874.69360084365	1137.07997738914	0.721021722271183	3.54781709131526e-12	8.49994102371189e-11	ARHGAP27	17	45393902	45434421	-	10426	protein_coding	Rho GTPase activating protein 27 [Source:HGNC Symbol;Acc:HGNC:31813]	-	1897	2041	1858	1197	980	1171	3.13768043557507	3.46866095268295	3.06101310539257	2.09119201787958	1.78363959894634	1.98962157425941
ENSG00000111684	1221.98738762197	1272.05250140581	1200.27570121024	1964.02722430596	1960.11826935805	1784.65819011157	1231.43853007934	1902.93456125853	-0.627836896472735	3.59807323366565e-12	8.60944779944245e-11	LPCAT3	12	6976186	7018510	-	4725	protein_coding	lysophosphatidylcholine acyltransferase 3 [Source:HGNC Symbol;Acc:HGNC:30244]	-	1273	1285	1251	1936	1859	1796	4.64606937377838	4.8187886873676	4.54770931008087	7.46313027828947	7.46579958677559	6.73342188997396
ENSG00000197892	1408.21327387386	1423.51089262377	1348.99091598849	768.973469020619	744.402096915968	923.13332884947	1393.57169416204	812.169631595352	0.778516170534287	3.605118617241e-12	8.61541415006571e-11	KIF13B	8	29067279	29263124	-	11112	protein_coding	kinesin family member 13B [Source:HGNC Symbol;Acc:HGNC:14405]	-	1467	1438	1406	758	706	929	2.27665372690005	2.29299559600821	2.17335308463998	1.24249444462764	1.20562215143234	1.48099907850519
ENSG00000073060	14868.3131554412	16589.1484969327	15014.4799746116	23197.028156498	23087.0089434448	21634.5089727779	15490.6472089952	22639.5153575736	-0.547452381533128	3.65937368180165e-12	8.73404359085243e-11	SCARB1	12	124776856	124882668	-	7741	protein_coding	scavenger receptor class B member 1 [Source:HGNC Symbol;Acc:HGNC:1664]	-	15489	16758	15649	22866	21896	21772	34.5052685470578	38.3585061892618	34.7237581740914	53.8035106923296	53.6743096707201	49.8233087163457
ENSG00000135919	1759.54664690578	2020.43514036517	1832.55522726744	3059.66224612953	3254.91398467364	2759.46313693754	1870.8456715128	3024.67978924691	-0.693067941626936	3.67640419609329e-12	8.76364007801735e-11	SERPINE2	2	223975112	224039319	-	8891	protein_coding	serpin family E member 2 [Source:HGNC Symbol;Acc:HGNC:8951]	-	1833	2041	1910	3016	3087	2777	3.55525662340802	4.06751311356118	3.68994554406209	6.17871565868633	6.58847298893665	5.53294784599016
ENSG00000198718	263.979993398304	231.642245392186	277.281916586539	559.991233376493	463.933318191255	527.646714336995	257.634718459009	517.190421968248	-1.00530780807508	3.74360843519569e-12	8.91131098985274e-11	TOGARAM1	14	44962208	45074431	+	10274	protein_coding	TOG array regulator of axonemal microtubules 1 [Source:HGNC Symbol;Acc:HGNC:19959]	-	275	234	289	552	440	531	0.461585578904955	0.403564413830537	0.483165016022859	0.978626561543995	0.812665579627431	0.915558853689391
ENSG00000167797	3093.84552262812	3167.75720194442	3194.01903223733	4611.81186037959	4474.84773273565	4366.25171901461	3151.87391893662	4484.30377070995	-0.508666846212641	3.74776961373846e-12	8.91131098985274e-11	CDK2AP2	11	67506497	67508649	-	2019	protein_coding	cyclin dependent kinase 2 associated protein 2 [Source:HGNC Symbol;Acc:HGNC:30833]	-	3223	3200	3329	4546	4244	4394	27.5285341186164	28.0834349758994	28.3213972796601	41.0119666136876	39.8875908918135	38.5527214684269
ENSG00000227403	271.659411388073	250.450803778731	220.674189670948	79.1291960205914	109.656966117933	90.4253314588824	247.594801612584	93.0704978658022	1.41274131234365	3.85650187149314e-12	9.15834515956721e-11	LINC01806	2	161244739	161249050	+	2377	lincRNA	long intergenic non-protein coding RNA 1806 [Source:HGNC Symbol;Acc:HGNC:52599]	-	283	253	230	78	104	91	2.05312954795651	1.88594015167941	1.6620185022299	0.597699515341493	0.8302385753333	0.678177719557591
ENSG00000198142	3892.50499356408	4011.17255696212	3973.09486707564	5691.21525225022	5606.21239277932	5420.55146272751	3958.92413920061	5572.65970258569	-0.493251362670844	3.86782779875527e-12	9.17373142193497e-11	SOWAHC	2	109614334	109618990	+	4657	protein_coding	sosondowah ankyrin repeat domain family member C [Source:HGNC Symbol;Acc:HGNC:26149]	-	4055	4052	4141	5610	5317	5455	15.0156355935345	15.4169962245419	15.2734164132104	21.9418936646057	21.6650239228314	20.7500823216939
ENSG00000138030	523.160350553002	581.085461731679	546.888209184524	958.680644095626	1043.84996593032	876.430135678399	550.378007156402	959.653581901449	-0.801951122036809	3.96275520405888e-12	9.3871173651092e-11	KHK	2	27086747	27100772	+	3060	protein_coding	ketohexokinase [Source:HGNC Symbol;Acc:HGNC:6315]	-	545	587	570	945	990	882	3.07138440823515	3.39901625939462	3.19956272873866	5.62506913787732	6.13921041550899	5.10597243245192
ENSG00000126249	516.440859811954	545.448193209804	547.847662183093	1017.52030267504	1250.51117130643	884.379615367092	536.578905068284	1050.80369644952	-0.969296489157025	4.01708705459709e-12	9.50392583529489e-11	PDCD2L	19	34404384	34426168	+	1431	protein_coding	programmed cell death 2 like [Source:HGNC Symbol;Acc:HGNC:28194]	-	538	551	571	1003	1186	890	6.48338394731261	6.82257835958331	6.8538354646069	12.7667037862229	15.7269246423343	11.0174650099114
ENSG00000130204	16141.1766872454	17249.427888713	16141.8372479306	22576.168310798	23035.3436421008	23597.036770924	16510.8139412963	23069.5162412742	-0.482590978197664	4.24197814439466e-12	1.00234607164741e-10	TOMM40	19	44890569	44903689	+	3610	protein_coding	translocase of outer mitochondrial membrane 40 [Source:HGNC Symbol;Acc:HGNC:18001]	-	16815	17425	16824	22254	21847	23747	80.3246365614835	85.5267860236099	80.0496168760245	112.284126426776	114.837401617206	116.528688168263
ENSG00000100065	7800.3688231077	8596.50110677666	8027.74323902966	4992.24068740167	4933.509081402	5787.22121336847	8141.53772297134	5237.65699405738	0.636295659855094	4.2475554497279e-12	1.00241249372818e-10	CARD10	22	37490362	37519542	-	5652	protein_coding	caspase recruitment domain family member 10 [Source:HGNC Symbol;Acc:HGNC:16422]	-	8126	8684	8367	4921	4679	5824	24.79326739452	27.2241437267065	25.4275674920694	15.8587405677688	15.7090398919395	18.2536836731877
ENSG00000067798	236.142103185392	168.287101353297	242.741608638043	72.0278579161793	33.740604959364	61.6084675873704	215.723604392244	55.7923101543046	1.94894178214916	4.34136951502379e-12	1.02327647336059e-10	NAV3	12	77324641	78213008	+	13265	protein_coding	neuron navigator 3 [Source:HGNC Symbol;Acc:HGNC:15998]	-	246	170	253	71	32	62	0.319806253905821	0.227079659507585	0.327604958747118	0.0974919095998122	0.0457763830454291	0.0827972175327789
ENSG00000108381	71.9945436540828	50.4861304059892	86.3507698712406	6.08686123235318	3.16318171494037	8.94316464977958	69.6104813104375	6.06440253235771	3.51274744594954	4.37688290739352e-12	1.03036396502783e-10	ASPA	17	3472374	3503419	+	5854	protein_coding	aspartoacylase [Source:HGNC Symbol;Acc:HGNC:756]	-	75	51	90	6	3	9	0.220936589014637	0.154366844040047	0.264074819285247	0.0186687833166898	0.00972450014569552	0.0272346061010139
ENSG00000111261	1351.57756619932	1494.78542966752	1434.38223286116	942.449014142684	881.473304563384	867.486971028619	1426.91507624267	897.136429911562	0.669426242520667	4.45484032066856e-12	1.04741320185458e-10	MANSC1	12	12326056	12350541	-	6015	protein_coding	MANSC domain containing 1 [Source:HGNC Symbol;Acc:HGNC:25505]	-	1408	1510	1495	929	836	873	4.03669672765883	4.44813421533016	4.26916323669211	2.81318028403583	2.6373598858978	2.5710464271301
ENSG00000141384	720.90536378955	701.85620505581	735.900449902683	1137.22857357799	1122.92950880383	1136.77559548309	719.554006249348	1132.31122595497	-0.654048900445029	4.50002840073865e-12	1.05672503152333e-10	TAF4B	18	26225936	26391685	+	5395	protein_coding	TATA-box binding protein associated factor 4b [Source:HGNC Symbol;Acc:HGNC:11538]	-	751	709	767	1121	1065	1144	2.40053248529096	2.32858102110668	2.4419744453455	3.78470162180248	3.74590629615942	3.7563485414055
ENSG00000117899	3133.20253982569	3019.26858310327	2816.95400379958	4318.62804435458	4611.91894038306	4347.37170475396	2989.80837557618	4425.9728964972	-0.565905748793317	4.51131188240747e-12	1.05806195784791e-10	MESD	15	80946289	80989878	-	7510	protein_coding	mesoderm development LRP chaperone [Source:HGNC Symbol;Acc:HGNC:13520]	-	3264	3050	2936	4257	4374	4375	7.49495988173503	7.19608806632157	6.71511282851513	10.3247892572201	11.0519164284328	10.3197559624884
ENSG00000276809	69.1147619079195	65.3349922901036	54.6888209184524	1.01447687205886	6.32636342988075	0	63.0461917054918	2.4469467673132	4.71856340460038	4.51786860951183e-12	1.05828835609196e-10	AL138955.1	13	95744726	95745765	+	1040	sense_intronic	novel transcript, sense intronic to DNAJC3	-	72	66	57	1	6	0	1.19387334654617	1.1244681623433	0.941409802878875	0.0175139515281895	0.109475430486349	0
ENSG00000197265	1712.51021171845	1771.96418483766	1751.96117538761	2832.41942678835	2921.72551069992	2472.28818318351	1745.47852398124	2742.14437355726	-0.651571451625649	4.53278756931817e-12	1.06047058497509e-10	GTF2E2	8	30578318	30658251	-	2595	protein_coding	general transcription factor IIE subunit 2 [Source:HGNC Symbol;Acc:HGNC:4651]	-	1784	1790	1826	2792	2771	2488	11.8554102560902	12.222280206798	12.0865015181631	19.5972681207604	20.2627279764149	16.9841697143633
ENSG00000109107	648.910820135467	716.705066939925	713.833030935589	1164.61944912358	1229.42329320682	1074.17344293464	693.149639336993	1156.07206175501	-0.737865195204039	4.59072361396338e-12	1.07269908446278e-10	ALDOC	17	28573115	28577264	-	2928	protein_coding	aldolase, fructose-bisphosphate C [Source:HGNC Symbol;Acc:HGNC:418]	-	676	724	744	1148	1166	1081	3.9813900157285	4.38131078985558	4.3645458793234	7.14148121876228	7.5565964267399	6.54012318718419
ENSG00000064607	3549.81096577064	3602.33389308617	3654.55647155061	2086.77892582508	2001.23963165228	2513.02926658806	3602.23377680248	2200.34927468847	0.710973211960751	4.60634490606491e-12	1.07502207197399e-10	SUGP2	19	18990888	19034023	-	8468	protein_coding	SURP and G-patch domain containing 2 [Source:HGNC Symbol;Acc:HGNC:18641]	-	3698	3639	3809	2057	1898	2529	7.53087010731388	7.61443657490939	7.72622449993838	4.42456851974789	4.25318339130874	5.29053128677483
ENSG00000147144	1772.98562838788	1725.4377509341	1679.04274749634	896.797554900035	798.176186069954	1116.90189626136	1725.82204227277	937.291879077117	0.880287819227958	4.69008229558934e-12	1.09321659616526e-10	CCDC120	X	49053572	49069857	+	5318	protein_coding	coiled-coil domain containing 120 [Source:HGNC Symbol;Acc:HGNC:28910]	-	1847	1743	1750	884	757	1124	5.98932199321384	5.80745189933259	5.6523222727168	3.02775977377891	2.70113504178554	3.74411591127904
ENSG00000105171	2247.18968925611	2380.76752208635	2262.3901706265	3675.44970746926	4127.95213799719	3319.9014549904	2296.78246065632	3707.76776681895	-0.690846516794456	4.70211949921399e-12	1.09467424061037e-10	POP4	19	29604017	29617237	+	6574	protein_coding	POP4 homolog, ribonuclease P/MRP subunit [Source:HGNC Symbol;Acc:HGNC:30081]	-	2341	2405	2358	3623	3915	3341	6.14088286438826	6.48219286180883	6.1610013071054	10.0382063039391	11.3005821612468	9.00280996398837
ENSG00000180263	1563.72148816668	1343.32703844955	1421.90934387976	869.406679354446	780.251489685292	914.19016419969	1442.985956832	854.616111079809	0.755479223046257	4.72290667735424e-12	1.09816283393469e-10	FGD6	12	95076749	95217482	-	10044	protein_coding	FYVE, RhoGEF and PH domain containing 6 [Source:HGNC Symbol;Acc:HGNC:21740]	-	1629	1357	1482	857	740	920	2.79687772244438	2.39392042912979	2.53442065609765	1.55414523278024	1.39805341999028	1.62260358186323
ENSG00000174915	2082.08220247608	2350.07987419252	2014.85129699561	3575.01649713544	4216.52122601552	3297.0467008854	2149.00445788807	3696.19480801212	-0.782328634912358	4.9098067344634e-12	1.14021977991643e-10	PTDSS2	11	448268	491399	+	6113	protein_coding	phosphatidylserine synthase 2 [Source:HGNC Symbol;Acc:HGNC:15463]	-	2169	2374	2100	3524	3999	3318	6.11877178918558	6.88117948856911	5.90068048676092	10.500234220964	12.413543169625	9.61508865431927
ENSG00000183963	3561.3300927553	3899.31113076846	3802.31223333029	1959.96931681772	2073.9928110959	2556.75140487587	3754.31781895135	2196.90451092983	0.772927128528596	5.28091110386689e-12	1.22489956449618e-10	SMTN	22	31064105	31104757	+	10242	protein_coding	smoothelin [Source:HGNC Symbol;Acc:HGNC:11126]	-	3710	3939	3963	1932	1967	2573	6.24666531102017	6.81455932365404	6.64624735910499	3.43589460325723	3.64433539408506	4.45026960151835
ENSG00000179023	94.0728703746683	63.3551440388884	125.688342812583	13.1881993367652	15.8159085747019	12.9179044941261	94.37211907538	13.9740041351977	2.75781782835727	5.31809063911774e-12	1.2320134825775e-10	KLHDC7A	1	18480982	18486126	+	5145	protein_coding	kelch domain containing 7A [Source:HGNC Symbol;Acc:HGNC:26791]	-	98	64	131	13	15	13	0.328473090055031	0.220409932813765	0.43734394334209	0.0460230562995377	0.0553228608871735	0.0447599177950408
ENSG00000069998	4966.663584883	5651.47683309396	5215.58650022293	9096.81411175183	9972.45755330202	7631.50050114524	5277.9089727333	8900.25738873303	-0.753854189680701	5.68293613441568e-12	1.31492582171254e-10	HDHD5	22	17137511	17165287	-	4936	protein_coding	haloacid dehalogenase like hydrolase domain containing 5 [Source:HGNC Symbol;Acc:HGNC:1843]	-	5174	5709	5436	8967	9458	7680	18.0763346469	20.4937511921401	18.9165310215941	33.089446411549	36.3599191788724	27.562421889199
ENSG00000165799	150.708578049213	156.408011846006	138.161231793985	53.7672742191198	41.1213622942248	37.7600285212916	148.425940563068	44.2162216782121	1.74701833993932	5.70335652467309e-12	1.3180394254272e-10	RNASE7	14	21042226	21044234	+	1499	protein_coding	ribonuclease A family member 7 [Source:HGNC Symbol;Acc:HGNC:19278]	-	157	158	144	53	39	38	1.80616373901173	1.86763507425406	1.65005362732044	0.644008677941162	0.493698405662255	0.449069201421893
ENSG00000169093	721.865291038271	839.455658515271	751.251697879793	1295.48696561917	1495.13055726182	1234.15672166958	770.857549144445	1341.59141485019	-0.799341070230984	5.83216638514797e-12	1.34616357526458e-10	ASMTL	X	1403139	1453762	-	3506	protein_coding	acetylserotonin O-methyltransferase like [Source:HGNC Symbol;Acc:HGNC:751]	-	752	848	783	1277	1418	1242	3.69883559480109	4.28568757339714	3.836074652377	6.63432080592066	7.67472936141989	6.27539389843591
ENSG00000103707	838.976415382245	855.294444524993	875.980587693807	1355.34110107064	1539.41510127098	1310.67046367325	856.750482533682	1401.80888867163	-0.710096442262502	5.84832328791114e-12	1.34824865859067e-10	MTFMT	15	65001512	65029639	-	3432	protein_coding	mitochondrial methionyl-tRNA formyltransferase [Source:HGNC Symbol;Acc:HGNC:29666]	-	874	864	913	1336	1460	1319	4.39160481852421	4.46070014813871	4.56941600227758	7.0904967398973	8.07243073283181	6.80814541725355
ENSG00000006652	1073.1986640702	908.750347307805	1155.18141027748	1965.04170117802	1821.99266780565	1685.28969400291	1045.71014055183	1824.10802099553	-0.802482919891016	5.88004756198076e-12	1.35391314118747e-10	IFRD1	7	112422968	112481017	+	7489	protein_coding	interferon related developmental regulator 1 [Source:HGNC Symbol;Acc:HGNC:5456]	-	1118	918	1204	1937	1728	1696	2.57440619852851	2.17197797972864	2.76146699082119	4.71111030504835	4.37843249289242	4.0117450402755
ENSG00000132823	2329.74343264612	2432.24357661795	2348.74094049774	3656.17464690014	3759.96866515912	3298.04038584649	2370.2426499206	3571.39456596859	-0.591387880656468	6.0242762847179e-12	1.38543714751951e-10	OSER1	20	44196496	44210791	-	1712	protein_coding	oxidative stress responsive serine rich 1 [Source:HGNC Symbol;Acc:HGNC:16105]	-	2427	2457	2448	3604	3566	3319	24.4469742710788	25.4295083357458	24.5609325847002	38.3440961214361	39.5254050349391	34.3427287044911
ENSG00000148344	38369.2520586313	41822.3144586712	38423.2142337063	65625.4943766158	72380.9783951706	55860.9937724454	39538.2602503363	64622.4888480773	-0.708782364789583	6.03388524226520e-12	1.38596293665478e-10	PTGES	9	129738331	129753047	-	1896	protein_coding	prostaglandin E synthase [Source:HGNC Symbol;Acc:HGNC:9599]	-	39971	42248	40047	64689	68647	56216	363.551365419808	394.824767929189	362.801316815881	621.454858029182	687.039932459588	525.234100411844
ENSG00000127419	645.071111140582	825.596720756764	703.279047951326	394.631503230898	388.016957032686	367.663435602049	724.648959949557	383.437298621878	0.918187459982787	6.25612225817935e-12	1.43526819370376e-10	TMEM175	4	932387	958656	+	3623	protein_coding	transmembrane protein 175 [Source:HGNC Symbol;Acc:HGNC:28709]	-	672	834	733	389	368	370	3.19860077757148	4.0788175933643	3.47514428253519	1.9556843031312	1.92742831703632	1.80910884542197
ENSG00000105677	5475.42502670518	6099.91246199422	5501.50349379659	10510.9948714019	12726.5344331101	8561.58962472232	5692.28032749866	10599.7063097448	-0.896916109401527	6.35797153672486e-12	1.45686836895389e-10	TMEM147	19	35545595	35547526	+	1932	protein_coding	transmembrane protein 147 [Source:HGNC Symbol;Acc:HGNC:30414]	-	5704	6162	5734	10361	12070	8616	50.9133289585297	56.5133613229641	50.9785837973173	97.681435742709	118.549273965584	79.0005064146383
ENSG00000132294	6873.07910084311	6869.08350759135	7033.74993251183	10122.4502294033	10494.3825362672	9334.67652444771	6925.30418031543	9983.83643003941	-0.527674260021138	6.63394827226422e-12	1.51826770192436e-10	EFR3A	8	131904088	132013642	+	6197	protein_coding	EFR3 homolog A [Source:HGNC Symbol;Acc:HGNC:28970]	-	7160	6939	7331	9978	9953	9394	19.9246465308514	19.8404701239607	20.3197763363179	29.3278000132653	30.4769328711704	26.8534671324738
ENSG00000164808	1687.5521032517	1727.41759918532	1711.6641494477	2623.43719114422	2685.54127598438	2399.74918102419	1708.87795062824	2569.5758827176	-0.588383791621083	6.64563569414385e-12	1.51910563747658e-10	SPIDR	8	47260575	47736306	+	7477	protein_coding	scaffold protein involved in DNA repair [Source:HGNC Symbol;Acc:HGNC:28971]	-	1758	1745	1784	2586	2547	2415	4.05462402656534	4.13527711450594	4.09830871249457	6.29968193098486	6.46398462633589	5.72164701586399
ENSG00000204054	661.389874368841	693.936812050949	669.698193001399	271.879801711775	221.422720045826	376.606600251829	675.008293140396	289.969707336477	1.21788441815551	6.89541933382274e-12	1.57430158903815e-10	LINC00963	9	129483451	129513686	+	13171	processed_transcript	long intergenic non-protein coding RNA 963 [Source:HGNC Symbol;Acc:HGNC:48716]	-	689	701	698	268	210	379	0.902110154886918	0.943052423569182	0.910277635616037	0.370623989821347	0.302551489613781	0.509743582953392
ENSG00000173581	167.027341277472	167.29717722769	147.755761779678	332.748414035307	323.698928828898	369.650805524223	160.693426761613	342.032716129476	-1.09033695819624	7.03739371857786e-12	1.60478013146414e-10	CCDC106	19	55641062	55653161	+	2709	protein_coding	coiled-coil domain containing 106 [Source:HGNC Symbol;Acc:HGNC:30181]	-	174	169	154	328	307	372	1.10764181530185	1.10538678151089	0.976447540227057	2.20537436149723	2.1504439181544	2.43256941433513
ENSG00000188157	28505.0396507732	32040.8741735422	29054.1557026767	19506.3612959478	18396.0104601882	21267.8392221369	29866.6898423307	19723.4036594243	0.598603202984869	7.17311645548206e-12	1.63376143384969e-10	AGRN	1	1020123	1056118	+	10758	protein_coding	agrin [Source:HGNC Symbol;Acc:HGNC:329]	-	29695	32367	30282	19228	17447	21403	47.6004314447078	53.3098517959689	48.3493027087295	32.5551766483908	30.7742850146116	35.2431256761947
ENSG00000144426	966.646739462152	853.314596273778	950.817921582215	507.238436029432	463.933318191255	574.349907508066	923.593085772715	515.173887242918	0.84178993609051	7.2902133189564e-12	1.65843590730634e-10	NBEAL1	2	203014879	203226378	+	16376	protein_coding	neurobeachin like 1 [Source:HGNC Symbol;Acc:HGNC:20681]	-	1007	862	991	500	440	578	1.06042691063045	0.932687171708711	1.0394486146169	0.556134269336744	0.509851377936751	0.625246566918146
ENSG00000175874	237.102030434113	276.188831044529	207.241847690977	82.1726266367679	87.5146941133503	101.355866030835	240.177569723206	90.3477289269845	1.4096102991735	7.5527026415342e-12	1.71608646934355e-10	CREG2	2	101345551	101387595	-	7150	protein_coding	cellular repressor of E1A stimulated genes 2 [Source:HGNC Symbol;Acc:HGNC:14272]	-	247	279	216	81	83	102	0.595730740599805	0.6914085229615	0.518901479864337	0.206346192550305	0.220277835887684	0.252711751045287
ENSG00000261604	93.1129431259472	109.881577942447	80.5940518798245	23.3329680573539	12.6527268597615	14.9052744162993	94.5295243160729	16.9636564444715	2.47618879911652	7.6376620217893e-12	1.73330970127585e-10	AC114947.2	5	43287601	43290839	+	2497	antisense	novel transcript, antisense to HMGCS1	-	97	111	84	23	12	15	0.669903568724567	0.787664012942262	0.577827149628667	0.167774818003321	0.0911929897523453	0.10641528775553
ENSG00000240065	448.286025152756	630.581668012061	578.550158137312	263.763986735305	266.761657959971	248.421240271655	552.472617100709	259.648961655644	1.08931752838937	7.80895401854802e-12	1.77006075100669e-10	PSMB9	6	32844136	32859585	+	3072	protein_coding	proteasome subunit beta 9 [Source:HGNC Symbol;Acc:HGNC:9546]	-	467	637	603	260	253	250	2.62152961765111	3.67413228076265	3.3715786936986	1.54159260847084	1.56278077634376	1.44161769490863
ENSG00000167656	108.471779105485	101.962184937586	113.215453831182	26.3763986735305	29.5230293394435	24.8421240271655	107.883139291418	26.9138506800465	2.00447789423338	8.32583946372400e-12	1.88496607093187e-10	LY6D	8	142784880	142786592	-	1553	protein_coding	lymphocyte antigen 6 family member D [Source:HGNC Symbol;Acc:HGNC:13348]	-	113	103	118	26	28	25	1.25477566436025	1.17517443803991	1.30511190575452	0.304943496022049	0.342125406284877	0.285167389488688
ENSG00000100664	9299.77518561006	9172.63694788031	10258.4714607034	14406.5860601079	13437.1959250667	13919.5389349014	9576.96119806458	13921.1069733587	-0.539630310229646	8.35126858327881e-12	1.88846428286402e-10	EIF5	14	103333544	103345025	+	8505	protein_coding	eukaryotic translation initiation factor 5 [Source:HGNC Symbol;Acc:HGNC:3299]	-	9688	9266	10692	14201	12744	14008	19.6435018299576	19.3043216503019	21.5934398895926	30.4131981984587	28.43349170219	29.1764952470785
ENSG00000111832	2797.2280027733	2787.62633771109	2460.99694133036	4849.19944844137	5058.98195609464	3897.23241738172	2681.95042727158	4601.80460730591	-0.778860259961295	9.1369888640459e-12	2.06367289057037e-10	RWDD1	6	116571367	116597675	+	5909	protein_coding	RWD domain containing 1 [Source:HGNC Symbol;Acc:HGNC:20993]	-	2914	2816	2565	4780	4798	3922	8.50422333424756	8.44413616354376	7.45608034772912	14.7343638241556	15.4079550993525	11.7577685357618
ENSG00000142459	1421.65225535596	1501.71489854678	1392.16630092411	836.943419448563	760.21800549067	952.943877682068	1438.51115160895	850.035100873767	0.758516691645655	9.53640263979426e-12	2.15131695784727e-10	EVI5L	19	7830233	7864976	+	6252	protein_coding	ecotropic viral integration site 5 like [Source:HGNC Symbol;Acc:HGNC:30464]	-	1481	1517	1451	825	721	959	4.08502942010617	4.29935373496427	3.98644377360322	2.40354613102792	2.18834124535839	2.71725843048637
ENSG00000119408	1714.43006621589	1581.89875272099	1607.08377260364	2479.38147531186	2517.89264509254	2340.12808335899	1634.47086384684	2445.8007345878	-0.581351467770386	9.55776372928959e-12	2.15356897743171e-10	NEK6	9	124257606	124353307	+	4419	protein_coding	NIMA related kinase 6 [Source:HGNC Symbol;Acc:HGNC:7749]	-	1786	1598	1675	2444	2388	2355	6.96973959923284	6.40751070913335	6.510704877324	10.0738315085519	10.2543720721678	9.44057000305789
ENSG00000066651	939.768776497961	910.73019555902	958.49354557077	1674.90131576918	1769.27297255665	1382.21578087149	936.330839209251	1608.79668973244	-0.780625992289532	1.08109679261438e-11	2.43304625372323e-10	TRMT11	6	125986430	126203817	+	5771	protein_coding	tRNA methyltransferase 11 homolog [Source:HGNC Symbol;Acc:HGNC:21080]	-	979	920	999	1651	1678	1391	2.92543677804599	2.82470644163889	2.97338820174386	5.21090891214043	5.51746558223121	4.26979832696879
ENSG00000162714	3424.06049618818	3366.73195119155	3331.22081103275	5427.45126551492	4668.85621125199	5726.60643074219	3374.00441947083	5274.30463583637	-0.644607605817918	1.17263154857176e-11	2.63489959322045e-10	ZNF496	1	247297412	247331846	-	10531	protein_coding	zinc finger protein 496 [Source:HGNC Symbol;Acc:HGNC:23713]	zf-C2H2	3567	3401	3472	5350	4428	5763	5.84107248997061	5.72233905228538	5.66300967572642	9.25340673277429	7.97878476943146	9.69416291221345
ENSG00000143653	2249.10954375355	2327.31161930354	2178.91775975097	1339.1094711177	1495.13055726182	1133.79454059983	2251.77964093602	1322.67818965978	0.767895336605225	1.17357233427634e-11	2.63489959322045e-10	SCCPDH	1	246724047	246768137	+	2503	protein_coding	saccharopine dehydrogenase (putative) [Source:HGNC Symbol;Acc:HGNC:24275]	-	2343	2351	2271	1320	1418	1141	16.142490461424	16.6428748269099	15.5845219339	9.60573418214082	10.7501402881095	8.07525233167301
ENSG00000105254	3488.37562185249	3794.37917345405	3639.20522357351	5963.095053962	6213.54328204787	5080.71120603589	3640.65333962668	5752.44984734859	-0.659934145494716	1.19398754607448e-11	2.67755951238764e-10	TBCB	19	36114289	36125947	+	3326	protein_coding	tubulin folding cofactor B [Source:HGNC Symbol;Acc:HGNC:1989]	-	3634	3833	3793	5878	5893	5113	18.841773447429	20.4198779356054	19.5883474043546	32.1902848364418	33.6211796116606	27.2323333661292
ENSG00000213516	2786.66880303737	2878.69935726699	2975.26374856352	1993.44705359567	2016.001146322	1974.45201767911	2880.21063628929	1994.63340586559	0.530086072444566	1.21746269818872e-11	2.72697236551692e-10	RBMXL1	1	88979456	88992960	-	5087	protein_coding	RBMX like 1 [Source:HGNC Symbol;Acc:HGNC:25073]	-	2903	2908	3101	1965	1912	1987	9.84111705770829	10.1290620557991	10.4707364512793	7.03587799154865	7.13222279056076	6.91938405602891
ENSG00000142910	6150.25388255612	5557.43404116124	5975.47327508985	4195.87634283546	4049.92698902866	4039.32936681711	5894.38706626907	4095.04423289374	0.525491267434788	1.22099509879462e-11	2.73165180081393e-10	TINAGL1	1	31576485	31587686	+	5281	protein_coding	tubulointerstitial nephritis antigen like 1 [Source:HGNC Symbol;Acc:HGNC:19168]	-	6407	5614	6228	4136	3841	4065	20.9217330276625	18.8361789661368	20.2567438464366	14.2653307444452	13.8015190821811	13.6356451099085
ENSG00000107566	3707.23903456091	3788.4396287004	3895.37917419152	5556.2898282664	5717.97814670721	5172.13022245586	3797.01927915094	5482.13273247649	-0.529809620367347	1.22957564580963e-11	2.74760073769054e-10	ERLIN1	10	100150094	100188334	-	5792	protein_coding	ER lipid raft associated 1 [Source:HGNC Symbol;Acc:HGNC:16947]	-	3862	3827	4060	5477	5423	5205	11.4985430549219	11.707562268697	12.040227148383	17.2239069441798	17.7668240650486	15.9192824263413
ENSG00000005100	2754.99120382957	2501.53826541048	2786.25150784536	3954.43084728545	3961.35790101033	4505.36761356673	2680.9269923618	4140.38545395417	-0.627042511726502	1.23436207614258e-11	2.75504375178662e-10	DHX33	17	5440912	5469060	-	5872	protein_coding	DEAH-box helicase 33 [Source:HGNC Symbol;Acc:HGNC:16718]	-	2870	2527	2904	3898	3757	4534	8.42859040259566	7.62527941564275	8.49469450697531	12.0913076258784	12.1409843332965	13.6781315391109
ENSG00000142765	1186.47007941929	1163.16084758897	1105.28985435188	705.06142608091	752.837248155809	727.377391515406	1151.64026045338	728.425355250708	0.660942641831333	1.25179234901213e-11	2.79065651233836e-10	SYTL1	1	27342020	27353937	+	5584	protein_coding	synaptotagmin like 1 [Source:HGNC Symbol;Acc:HGNC:15584]	-	1236	1175	1152	695	714	732	3.81708789643104	3.72845601714724	3.54359654348616	2.26702796643541	2.42633941206851	2.32218587178497
ENSG00000176845	394.530099224374	428.637146388104	380.902840432028	213.040143132361	190.845296801402	202.71173206167	401.356695348169	202.199057331811	0.988608347629982	1.27673640601559e-11	2.84291646548906e-10	METRNL	17	83079691	83095119	+	2626	protein_coding	meteorin like, glial cell differentiation regulator [Source:HGNC Symbol;Acc:HGNC:27584]	-	411	433	397	210	181	204	2.69902060192781	2.92166045181308	2.59676700880954	1.4566058696712	1.30792428501843	1.37615309975156
ENSG00000159399	4531.81654121234	4402.19258657713	4462.415896346	6455.11633691055	6023.75237915145	6635.82817013645	4465.47500804516	6371.56562873282	-0.512879165154196	1.29866183322393e-11	2.88833989629016e-10	HK2	2	74833981	74893359	+	6064	protein_coding	hexokinase 2 [Source:HGNC Symbol;Acc:HGNC:4923]	-	4721	4447	4651	6363	5713	6678	13.4256062916993	12.994049119139	13.1742028679964	19.1126194783681	17.8773763122046	19.5082597317907
ENSG00000119655	8265.93353873743	8694.50359521182	8390.41647248887	13161.8229380917	14502.1337690966	11691.6972521452	8450.28453547938	13118.5513197778	-0.634506918268942	1.35188054179536e-11	3.00218529664736e-10	NPC2	14	74476192	74494177	-	2749	protein_coding	NPC intracellular cholesterol transporter 2 [Source:HGNC Symbol;Acc:HGNC:14537]	-	8611	8783	8745	12974	13754	11766	54.0179313820855	56.6115062483088	54.641457341571	85.9640041512547	94.9408314384392	75.8202847702614
ENSG00000105429	2375.81994058473	2214.46026898427	2158.76924678101	3944.28607856486	3273.89307496329	4423.88544675763	2249.68315211667	3880.68820009526	-0.786698240059271	1.35302164000645e-11	3.00218529664736e-10	MEGF8	19	42325609	42378769	+	11372	protein_coding	multiple EGF like domains 8 [Source:HGNC Symbol;Acc:HGNC:3233]	-	2475	2237	2250	3888	3105	4452	3.75316322010425	3.48550492214855	3.39846551199401	6.2274018012016	5.18111824549359	6.93505024115248
ENSG00000160752	15359.7959067864	16725.7580262665	16321.254958663	24667.0051441113	25131.4787252013	21890.8796927382	16135.6029639053	23896.4545206836	-0.566540386429869	1.37158585280313e-11	3.03661093560929e-10	FDPS	1	155308748	155320666	+	3718	protein_coding	farnesyl diphosphate synthase [Source:HGNC Symbol;Acc:HGNC:3631]	-	16001	16896	17011	24315	23835	22030	74.2158796351408	80.5213565202475	78.5882574249664	119.119365428791	121.64787345651	104.963044410401
ENSG00000021826	1424.53203710212	1568.03981496249	1477.55761779678	2393.15094118686	2155.18114177937	2269.57645112184	1490.04315662046	2272.63617802936	-0.609172660462486	1.37174531090291e-11	3.03661093560929e-10	CPS1	2	210477682	210679107	+	10775	protein_coding	carbamoyl-phosphate synthase 1 [Source:HGNC Symbol;Acc:HGNC:2323]	-	1484	1584	1540	2359	2044	2284	2.37506621310324	2.60480049485743	2.45493864174023	3.98775202980964	3.59966730256244	3.75500161195593
ENSG00000176697	205.424431226316	220.753080010502	213.958018680963	85.2160572529445	91.7322697332708	66.5768923928035	213.378509972594	81.1750731263396	1.39574296366331	1.37864506327432e-11	3.0483195224992e-10	BDNF	11	27654893	27722058	-	7740	protein_coding	brain derived neurotrophic factor [Source:HGNC Symbol;Acc:HGNC:1033]	-	214	223	223	84	87	67	0.476795241184531	0.510505552052812	0.494881366978713	0.197676848256154	0.213293215986324	0.153343421414405
ENSG00000181481	1205.66862439371	1347.28673495199	1265.51850511296	1948.81007122508	1916.88811925387	1907.87512528631	1272.82462148622	1924.52443858842	-0.596583050035712	1.4015154363479e-11	3.09527218946985e-10	RNF135	17	30968785	30999911	+	3580	protein_coding	ring finger protein 135 [Source:HGNC Symbol;Acc:HGNC:21158]	-	1256	1361	1319	1921	1818	1920	6.05014401067841	6.73614870368716	6.32847354306148	9.77376338577598	9.63628426113362	9.50056665119318
ENSG00000100116	1373.6558929199	1621.4957177453	1392.16630092411	2479.38147531186	2779.38233352761	2225.85431283403	1462.4393038631	2494.8727072245	-0.770561584700891	1.44418614422814e-11	3.18579384053683e-10	GCAT	22	37807905	37817176	+	2104	protein_coding	glycine C-acetyltransferase [Source:HGNC Symbol;Acc:HGNC:4188]	-	1431	1638	1451	2444	2636	2240	11.7287842552801	13.794460795563	11.845649464148	21.1579189335983	23.7737899360343	18.8596483110663
ENSG00000131459	392.610244726932	413.78828450399	369.389404449196	158.258392041183	202.443629756184	197.743307256237	391.929311226706	186.148443017868	1.07429808924643	1.47919186574349e-11	3.25921588392631e-10	GFPT2	5	180300690	180353387	-	4780	protein_coding	glutamine-fructose-6-phosphate transaminase 2 [Source:HGNC Symbol;Acc:HGNC:4242]	-	409	418	385	156	192	199	1.47555197200976	1.54947635201559	1.3834709134284	0.594448430111602	0.762205507653912	0.737490595977494
[truncated: 25,124 more rows]
