# Supplementary material for: PTBP1 enforces ATR-CHK1 signaling determining the potency of CDC7 inhibitors
Source: iScience. 2023 May 26;26(6):106951. doi: 10.1016/j.isci.2023.106951 (PMC10291475; doi:10.1016/j.isci.2023.106951)
Supplement: Table S2. List of genes associated with DNA replication, DNA damage repair, S-phase checkpoint signaling, S-phase progression, and G1-S phase transition obtained from Gene Ontology database, related to Figure 6 [file mmc3.xlsx]

## Sheet: Sheet1
Genes involved in G1/S phase transition	Genes involved in DNA repair	Genes involved in S phase checkpoint	Genes involved in DNA replication
MLF1	ABL1	ATR	ACTL6A
FGF10	ABRAXAS1	BLM	ACTR5
PSME2	ACTB	BRCA1	ACTR8
PSME3	ACTL6A	CDC45	ACVRL1
RPL26	ACTR2	CDC6	ADAR
ADAM17	ACTR5	CDK1	ADRA2A
PRKDC	ACTR8	CDK2	AICDA
CDK2	ADPRS	CDK5RAP2	ALYREF
RBL2	ALKBH1	CDT1	ANKRD17
FHL1	ALKBH2	CEP63	APOBEC3A
CUL4B	ALKBH3	CHEK1	APOBEC3B
CUL4A	ALKBH8	CLSPN	APOBEC3C
BTN2A2	ANKLE1	DNA2	APOBEC3D
MEPCE	AP5S1	DONSON	APOBEC3F
SOX2	AP5Z1	DTL	APOBEC3G
GPR15L	APEX1	EIF2AK4	APOBEC3H
GLI1	APEX2	EME1	arpa_human
APBB1	APLF	EME2	ASF1A
TRIM39	APTX	ETAA1	ASF1B
DCUN1D3	ARID2	FBH1	ATAD5
TFDP3	arpa_human	GEN1	ATF1
KIF14	ASCC1	H2AX	ATR
PIDD1	ASCC2	HMGA2	ATRX
MBLAC1	ASCC3	HUS1	BANF1
SENP2	ASF1A	HUS1B	BAZ1A
CENPJ	ATM	MRE11	baz1a-smarca5_human
LSM11	ATP23	MUS81	BAZ1B
TP53	ATR	NAE1	BCAR3
CDKN1B	ATRIP	NBN	BCL2
STXBP4	ATRX	ORC1	BCL6
PKD2	ATXN3	PLK2	BLM
PLK5	AUNIP	PROX1	BOD1L1
ATM	AXIN2	RAD17	BRCA1
DACT1	BABAM1	RAD9A	BRCA2
UBE2E2	BABAM2	RAD9B	BRPF3
TMEM14B	BACH1	RFWD3	CABIN1
PKD1	BCCIP	RPA2	CCDC88A
FBXO31	BIVM	RPA4	CCNA2
TREX1	BLM	SDE2	CCNE1
BID	BOD1L1	SETMAR	CCNE2
H3BTX0	BRCA1	SLX4	CCNK
CTDSPL	BRCA2	THOC1	CD28
CCND1	brca2-palb2_human	TICRR	CDAN1
GJC2	BRCC3	TIMELESS	CDC34
WAC	BRD8	TIPIN	CDC42
JADE1	BRIP1	TOPBP1	CDC45
TCIM	BRME1	TP53	CDC6
PTPN6	BTG2	TP53BP1	CDC7
TBX2	btr_human	TREX1	CDK1
NANOGP8	CCDC117	XRCC3	CDK2
DLG1	CDC14B	ZMPSTE24	CDK2AP1
PML	CDC45	ZNF830	CDK5RAP2
RFWD3	CDC5L		CDK9
GIGYF2	CDC7		CDT1
PLCG2	CDCA5		cdt1-gmnn_human
PHB2	CDK1		CENPJ
AKT1	CDK2		CENPP
MNAT1	CDK7		CENPS
CCNH	CDK9		CENPW
STIL	CDKN2D		CENPX
DDX3X	CEBPG		CEP63
MN1	CENPS		CETN1
CDK10	CENPX		CETN2
FBXO7	CEP164		CHAF1A
CHEK2	CETN1		CHAF1B
SASS6	CETN2		CHEK1
CDKN1A	CGAS		chrac_human
MYO16	CHAF1A		CHRAC1
RRM2	CHAF1B		CHTF18
CDC6	CHD1L		CHTF8
RPTOR	CHEK1		CINP
GML	CHEK2		CIZ1
EZH2	CHMP1A		CLSPN
TAF1	CHRNA4		cmg_human
MEN1	CIB1		CNOT7
RBL1	CINP		CORT
CRLF3	CLSPN		CTBP1
AIF1	COMMD1		CTBP2
APPL1	CPSF1		CTC1
CPSF3	CSNK1E		CXCL8
PSME1	CUL4A		DACH1
BRD7	CUL4B		DBF4
PLK3	CYREN		DBF4B
CDK2AP2	DCLRE1A		DDB1
NACC2	DCLRE1B		DDX11
APEX1	DCLRE1C		DDX21
CASP2	DDB1		DDX23
CDKN2C	ddb1-ddb2_human		DDX3X
CDKN2B	DDB2		DEK
CDKN2A	DDX1		DHX9
TRIAP1	DDX11		DMAP1
ECD	DDX11L8		DNA2
KCNA5	DDX12P		DNAJA3
INO80	DEK		DNAJC2
FAM107A	DHX9		DNMT1
EGFR	DMAP1		DONSON
E2F7	DMC1		dpol-delta_human
CDKN2D	dna_pol_zeta_human		dpol-epsilon_human
SDE2	DNA2		dpol-gamma_human
CRADD	DNTT		DSCC1
KLF4	DOT1L		DTD1
DDRGK1	DTL		DTL
RPS27L	DTX3L		DUT
RB1	EEPD1		E2F7
NKX3-1	EGFR		E2F8
ACVR1	EID3		E4F1
MTBP	EME1		EGF
PPP2CA	eme1-mus81_human		EGFR
PLCB1	EME2		EHMT2
WEE1	eme2-mus81_human		EIF2AK2
CCND3	EMSY		EIF2AK4
CCND2	ENDOV		EME1
PRAP1	EP400		eme1-mus81_human
TM4SF5	EPC1		EME2
LSM10	EPC2		eme2-mus81_human
CTDSP2	ERCC1		ENDOG
CTDSP1	ercc1-xpf_human		ENPP7
ATP2B4	ERCC2		EREG
MDM2	ERCC3		ESCO1
INHBA	ERCC4		ESCO2
AMBRA1	ERCC5		ETAA1
CDK7	ERCC6		EXD2
TFDP1	ERCC6L		FAF1
CDC73	ERCC6L2		FAM111A
HYAL1	ERCC8		FAM111B
FBXW7	ESCO2		FANCB
TERT	ETAA1		FANCM
ANXA1	EXD2		FBH1
RRM1	EXO1		FBXO5
PAF1	EXO5		FEN1
SLFN11	EYA1		FKBP6
PLK2	EYA2		FMR1
GTSE1	EYA3		GAS6
APC	EYA4		GDF2
PTEN	FAAP20		GEN1
ID2	FAAP24		gins_human
CYP1A1	FAM111A		GINS1
RDX	FAM168A		GINS2
PAGR1	FAN1		GINS3
CCL2	FANCA		GINS4
CRNN	FANCB		GLI1
BCL2	FANCC		GLI2
GPNMB	FANCD2		GMNC
SUSD2	FANCG		GMNN
MUC1	FANCI		GRWD1
RPA2	FANCL		GTPBP4
EIF4G1	FANCM		H2AX
GFI1B	fancm-faap24-1		H3-3A
RGCC	FBH1		H3C1
E2F1	FBXO6		H4-16
FAM83D	FBXW7		HAT1
APPL2	FEN1		hbo1-5.1_human
ADAMTS1	FGF10		hbo1-5.2_human
cenpj-stil_human	FH		hbo1-5.3_human
cak_human	FIGNL1		HCFC1
rrm1-rrm2_human	FMN2		HCRT
URS00005DBAF3_9606	FOXM1		HELB
URS0000759ECA_9606	FTO		HIRA
URS00001E3523_9606	FUS		HJURP
PLRG1	FZR1		HMCES
URS0000170CF4_9606	GADD45A		HMGA1
URS0000272A3D_9606	GCNA		HMGA2
URS00003A19A3_9606	GEN1		HSPA8
URS00000E5433_9606	GGN		HSPD1
URS00003D1AE3_9606	GINS2		HTATSF1
URS00002F4D78_9606	GINS4		HUS1
URS00002C6949_9606	GTF2H1		HUS1B
URS000024463E_9606	GTF2H2		ID3
URS00004C9052_9606	GTF2H2C		idas-gem_human
URS000005A8ED_9606	GTF2H3		IFI16
URS0000497496_9606	GTF2H4		IFI27
URS00002C11C3_9606	GTF2H5		IFIH1
URS00004996E9_9606	GTF2I		IFIT5
URS00004AD914_9606	H2AW		IFNB1
URS000032BD73_9606	H2AX		IGHMBP2
URS0000298BA3_9606	HDAC10		ILF3
URS0000101689_9606	HDGFL2		ING4
URS000016D2D4_9606	HELB		ING5
ANKRD17	HELQ		INO80
METTL13	HERC2		ino80_human-1
ZNF655	HINFP		INO80B
PRMT2	HMCES		INO80C
URS00000F6E49_9606	HMGA2		INO80D
URS000075A42A_9606	HMGB1		INO80E
URS0000527228_9606	HMGB2		INPP5K
URS000059C31C_9606	HPF1		IPO4
URS00004BCD9C_9606	HROB		ISG20
URS000019B0F7_9606	HSF1		ITGB3BP
URS000075DB2F_9606	HSF2BP		JADE1
URS000075DC5B_9606	HUS1		JADE2
KMT2E	HUS1B		JADE3
KANK2	HUWE1		KAT2A
URS00002E857A_9606	IFFO1		KAT2B
	IGHMBP2		KAT7
	ING3		KCTD13
	INIP		KHDC3L
	inip-ints3-nabp1_human		KIN
	inip-ints3-nabp2_human		KPNA6
	INO80		LAMTOR5
	INO80B		LIG1
	INO80C		LIG3
	INO80D		LIG4
	INO80E		LPIN1
	INTS3		LRWD1
	JMY		LTF
	KASH5		MAPK8
	KAT5		MAS1
	KAT7		MAVS
	KDM1A		MCIDAS
	KDM2A		MCM10
	KDM4D		MCM2
	KHDC3L		MCM3
	KIF22		MCM4
	KIN		MCM5
	KLHL15		MCM6
	KMT5B		MCM7
	KMT5C		MCM8
	ku70_80_human		MCM9
	LIG1		MCMBP
	LIG3		MCMDC2
	LIG4		MCRS1
	LOC100133315		MEAF6
	M0R2N6		METTL4
	MAD2L2		MGME1
	MAGEF1		MIS18A
	MARF1		MMS22L
	MBD4		MORC2
	MBTD1		MPHOSPH8
	MC1R		MRE11
	MCM2		MUS81
	MCM3		NAE1
	MCM4		NAP1L1
	MCM5		NASP
	MCM6		NBN
	MCM7		NFIA
	MCM8		NFIB
	MCM9		NFIC
	MCMDC2		NFIX
	MCRS1		NFRKB
	MDC1		NIPBL
	MEAF6		NOC3L
	MEIOB		NOTCH1
	MEIOC		NPM1
	MEN1		NPM2
	MGME1		NR5A2
	MGMT		NT5M
	MLH1		NUCKS1
	MLH3		NUGGC
	MMS19		NUP62
	MMS22L		OASL
	MNAT1		OBI1
	MORF4L1		OIP5
	MORF4L2		OOEP
	MPG		ORC1
	MRE11		ORC2
	MRGBP		ORC3
	MRNIP		ORC4
	MSH2		ORC5
	msh2-msh3_human		ORC6
	msh2-msh6_human		PARP10
	MSH3		PCBP1
	MSH4		PCBP2
	MSH5		PCLAF
	MSH6		PCNA
	MTA1		pcna_human-1
	MUS81		PDS5A
	MUTYH		PHB
	NABP1		PIF1
	NABP2		PLK2
	NBN		PLSCR1
	NEIL1		PNKP
	NEIL2		pol-prim_human
	NEIL3		POLA1
	NFRKB		POLA2
	NHEJ1		POLB
	NIPBL		POLD1
	NONO		POLD2
	NOP53		POLD3
	NPAS2		POLD4
	NPM1		POLE
	NSD2		POLE2
	NSMCE1		POLE3
	NSMCE2		POLE4
	NSMCE3		POLG
	NSMCE4A		POLG2
	NTHL1		POLH
	nua4_human		POLI
	NUCKS1		POLK
	NUDT1		POLL
	NUDT16L1		POLN
	OGG1		POLQ
	OOEP		PPARA
	OTUB1		PPIA
	OTUB2		PPID
	PAGR1		PPIE
	PALB2		PPP2CA
	PARG		PPP2R1A
	PARK7		PRIM1
	PARP1		PRIM2
	PARP10		PRIMPOL
	PARP2		PRKN
	PARP3		PROX1
	PARP4		PTMS
	PARP9		PURA
	PARPBP		RAD17
	PAXIP1		RAD18
	PAXX		RAD21
	PCLAF		RAD21L1
	PCNA		RAD23A
	pcna_human-1		RAD51
	PDS5A		RAD51B
	PDS5B		RAD51C
	PHF21A		RAD51D
	PIAS4		RAD9A
	PIF1		RAD9B
	PML		RADX
	PMS1		RBBP4
	PMS2		RBBP6
	PMS2P1		RBBP7
	PMS2P11		RBM14
	PMS2P2		RBMS1
	PMS2P3		REC8
	PMS2P5		RECQL
	PNKP		RECQL4
	POGZ		RECQL5
	POLA1		REPIN1
	POLB		RESF1
	POLD1		REV1
	POLD2		REV3L
	POLD3		RFC1
	POLD4		RFC2
	POLDIP2		RFC3
	POLE		RFC4
	POLE2		RFC5
	POLG		RFWD3
	POLG2		RMI1
	POLH		RMI2
	POLI		RNASEH1
	POLK		RNASEH2A
	POLL		RNASEL
	POLM		rpa_human
	POLN		RPA1
	POLQ		RPA2
	POLR2I		RPA3
	POT1		RPA4
	pp4_human-2b		RPAIN
	PPP4C		RRM1
	PPP4R2		rrm1-rrm2b_human
	PPP4R3B		RRM2
	PPP5C		RRM2B
	PRDM9		RTEL1
	PRIMPOL		RTF2
	PRKCG		RUVBL1
	PRKDC		RUVBL2
	PRMT6		S100A11
	PRPF19		SAMHD1
	PRRX1		SDE2
	PSMD14		SENP2
	PSME4		SET
	PTTG1		SETDB1
	PWWP3A		SETMAR
	PWWP3B		SIN3A
	Q6ZNB5		SIRT7
	RAD1		SLFN11
	RAD17		SLPI
	RAD18		SLX4
	RAD21		SMARCA5
	RAD21L1		SMARCAD1
	RAD23A		SMARCAL1
	RAD23B		SMARCB1
	RAD50		SMC3
	RAD51		SRPK1
	RAD51AP1		SRPK2
	RAD51AP2		SSBP1
	RAD51B		SSRP1
	RAD51C		STN1
	RAD51D		STOML2
	RAD52		STRA8
	RAD54B		SUPT16H
	RAD54L		TASOR
	RAD9A		TBRG1
	RAD9B		TERF1
	RADX		TERF2
	RBBP8		TEX264
	RBX1		TFPT
	RCHY1		THOC1
	RCOR1		TICRR
	REC8		TIMELESS
	RECQL		TIPIN
	RECQL4		TNF
	RECQL5		TNFAIP1
	REV1		TNIP1
	REV3L		TONSL
	REXO4		TOP1
	RFC1		TOP1MT
	RFC2		TOP2A
	RFC3		TOP2B
	RFC4		TOPBP1
	RFC5		TP53
	RFWD3		TP53BP1
	RHNO1		TRAIP
	RIF1		TREX1
	RMI1		TRIM28
	RMI2		TRIM37
	RNASEH2A		TRIM38
	RNF111		TRIM6
	RNF113A		TSPYL2
	RNF138		TTF1
	RNF168		TWNK
	RNF169		UBE2B
	RNF8		UBN1
	RPA1		UBN2
	RPA2		UCHL5
	RPA3		UCN
	RPA4		UHRF1
	RPAIN		UPF1
	RPS3		URS0000170CF4_9606
	RRM1		URS0000338542_9606
	rrm1-rrm2b_human		USP37
	RRM2B		VCP
	RTEL1		WAPL
	RUVBL1		WDHD1
	RUVBL2		WDR18
	SAMHD1		WIZ
	SEM1		WRN
	SETD2		WRNIP1
	SETMAR		XRCC1
	SETX		XRCC2
	SF3B3		XRCC3
	SFPQ		YY1
	SFR1		ZBED1
	SHLD1		ZBTB38
	SHLD2		ZC3H12A
	SHLD3		ZGRF1
	SHPRH		ZMIZ2
	SIRT1		ZMPSTE24
	SIRT6		ZNF365
	SIRT7		ZNF830
	SIX6OS1		ZNFX1
	SLC30A9		ZPR1
	SLF1		ZRANB3
	SLF2
	SLX1A
	SLX4
	SMARCAD1
	SMARCAL1
	SMC1A
	SMC3
	SMC5
	SMC6
	SMCHD1
	SMG1
	SMUG1
	SPATA22
	SPIDR
	SPIRE1
	SPIRE2
	SPO11
	SPRTN
	SSRP1
	STUB1
	SUMO1
	SUPT16H
	SWI5
	SWSAP1
	SYCP1
	TAOK1
	TAOK3
	TDG
	TDP1
	TDP2
	TENT4A
	TERF2
	TERF2IP
	TEX12
	TEX15
	TEX264
	TFIP11
	TFPT
	TICRR
	TIGAR
	TIMELESS
	TMEM161A
	TNKS1BP1
	TNP1
	TONSL
	TOP3A
	TOPBP1
	TP53
	TP53BP1
	TP73
	TRAIP
	TREX1
	TREX2
	TRIM28
	TRIP12
	TRIP13
	TRRAP
	TTC5
	TWIST1
	UBE2A
	UBE2B
	UBE2D3
	UBE2N
	ube2n-ube2v2_human
	UBE2T
	UBE2U
	UBE2V1
	UBE2V2
	UBE2W
	UBQLN4
	UBR5
	UCHL5
	UFL1
	UHRF1
	UIMC1
	UNG
	UPF1
	URS0000170CF4_9606
	USP1
	USP10
	USP28
	USP3
	USP43
	USP45
	USP47
	USP51
	USP7
	UVRAG
	UVSSA
	VCP
	VCPIP1
	VPS72
	WAS
	WDHD1
	WDR33
	WDR48
	WRAP53
	WRN
	WRNIP1
	XAB2
	XPA
	XPC
	XRCC1
	XRCC2
	XRCC3
	XRCC4
	XRCC5
	XRCC6
	YEATS4
	YY1
	ZBTB1
	ZBTB7A
	ZCWPW1
	ZFYVE26
	ZMPSTE24
	ZNF365
	ZRANB3
	ZSWIM7
